# Supplementary material for: 3,28-Diacet­oxy-29-bromo­betulin
Source: Acta Crystallogr Sect E Struct Rep Online. 2009 Jul 25;65(Pt 8):o1982. doi: 10.1107/S1600536809027640 (PMC2977272; doi:10.1107/S1600536809027640)
Supplement: Supplementary file 1 [file e-65-o1982-sup1.cif]

##############################################################################
###                                                                        ###
###        Electronic paper (Acta Crystallographica Section E)             ###
###                                                                        ###
##############################################################################
#                                                                            #
# This CIF contains the data in a paper accepted for publication in Acta     #
# Crystallographica Section E. It conforms to the requirements of Notes      #
# for Authors for Section E, and has been peer reviewed under the auspices   #
# of the IUCr Commission on Journals.                                        #
#                                                                            #
# Full details of the Crystallographic Information File format               #
# are given in the paper "The Crystallographic Information File (CIF):       #
# a New Standard Archive File for Crystallography" by S. R. Hall, F. H.      #
# Allen and I. D. Brown [Acta Cryst. (1991), A47, 655-685].                  #
#                                                                            #
# The current version of the core CIF dictionary is obtainable from          #
# ftp://ftp.iucr.org/pub/cif_core.dic. The current version number is 2.4.    #
#                                                                            #
# Software is freely available for graphical display of the structure(s) in  #
# this CIF.  For information consult the CIF home page http://www.iucr.org/  #
# cif/home.html                                                              #
#                                                                            #
# This file may be used for bona fide research purposes within the           #
# scientific community so long as proper attribution is given to the journal # 
# article from which it was obtained.                                        #
#                                                                            #
##############################################################################
                                             
data_I
_audit_creation_method     SHELXL-97
_chemical_name_systematic
;
3,28-Diacetoxy-29-bromobetulin
;
_chemical_name_common     ?
_chemical_formula_moiety     'C34 H53 Br O4'
_chemical_formula_sum     'C34 H53 Br O4'
_chemical_formula_iupac     'C34 H53 Br O4'
_chemical_formula_weight     605.67
_chemical_melting_point     ?
_symmetry_cell_setting     Orthorhombic
_symmetry_space_group_name_H-M     'P 21 21 21'
_symmetry_space_group_name_Hall     'P 2ac 2ab'
loop_
    _symmetry_equiv_pos_as_xyz
    'x, y, z'
    '-x+1/2, -y, z+1/2'
    '-x, y+1/2, -z+1/2'
    'x+1/2, -y+1/2, -z'
_cell_length_a     7.152(3)
_cell_length_b     14.946(7)
_cell_length_c     29.837(12)
_cell_angle_alpha     90.00
_cell_angle_beta     90.00
_cell_angle_gamma     90.00
_cell_volume     3189(2)
_cell_formula_units_Z     4
_cell_measurement_reflns_used     15343
_cell_measurement_theta_min     3.05
_cell_measurement_theta_max     27.43
_cell_measurement_temperature     291(2)
_exptl_crystal_description     block
_exptl_crystal_colour     colourless
_exptl_crystal_size_max     0.40
_exptl_crystal_size_mid     0.38
_exptl_crystal_size_min     0.37
_exptl_crystal_density_diffrn     1.261
_exptl_crystal_density_meas     ?
_exptl_crystal_density_method     'not measured'
_exptl_crystal_F_000     1296
_exptl_absorpt_coefficient_mu     1.324
_exptl_absorpt_correction_type     multi-scan
_exptl_absorpt_process_details     '(ABSCOR; Higashi, 1995)'
_exptl_absorpt_correction_T_min     0.6222
_exptl_absorpt_correction_T_max     0.6415
_exptl_special_details
;
;
_diffrn_ambient_temperature     291(2)
_diffrn_radiation_type     MoK\a
_diffrn_radiation_wavelength     0.71073
_diffrn_radiation_source     'fine-focus sealed tube'
_diffrn_radiation_monochromator     graphite
_diffrn_measurement_device_type     'Rigaku R-AXIS RAPID'
_diffrn_measurement_method     \w
_diffrn_detector_area_resol_mean     ?
_diffrn_reflns_number     23319
_diffrn_reflns_av_R_equivalents     0.1021
_diffrn_reflns_av_sigmaI/netI     0.1181
_diffrn_reflns_theta_min     3.05
_diffrn_reflns_theta_max     25.00
_diffrn_reflns_theta_full     25.00
_diffrn_measured_fraction_theta_max     0.993
_diffrn_measured_fraction_theta_full     0.993
_diffrn_reflns_limit_h_min     -8
_diffrn_reflns_limit_h_max     8
_diffrn_reflns_limit_k_min     -17
_diffrn_reflns_limit_k_max     17
_diffrn_reflns_limit_l_min     -35
_diffrn_reflns_limit_l_max     35
_diffrn_standards_number     0
_diffrn_standards_interval_count     0
_diffrn_standards_interval_time     0
_diffrn_standards_decay_%     0
_refine_special_details
;
Refinement of <i>F</i>^2^ against ALL reflections. The weighted <i>R</i>-factor
<i>wR</i> and goodness of fit <i>S</i> are based on <i>F</i>^2^, conventional
<i>R</i>-factors <i>R</i> are based on <i>F</i>, with <i>F</i> set to zero for
negative <i>F</i>^2^. The threshold expression of <i>F</i>^2^ >
\s(<i>F</i>^2^) is used only for calculating <i>R</i>-factors(gt) <i>etc</i>.
and is not relevant to the choice of reflections for refinement.
<i>R</i>-factors based on <i>F</i>^2^ are statistically about twice as large
as those based on <i>F</i>, and <i>R</i>- factors based on ALL data will be
even larger.
;
_reflns_number_total     5578
_reflns_number_gt     3534
_reflns_threshold_expression     I>2\s(I)
_refine_ls_structure_factor_coef     Fsqd
_refine_ls_matrix_type     full
_refine_ls_R_factor_all     0.0927
_refine_ls_R_factor_gt     0.0568
_refine_ls_wR_factor_gt     0.1290
_refine_ls_wR_factor_ref     0.1447
_refine_ls_goodness_of_fit_ref     0.944
_refine_ls_restrained_S_all     0.959
_refine_ls_number_reflns     5578
_refine_ls_number_parameters     358
_refine_ls_number_restraints     18
_refine_ls_hydrogen_treatment     constr
_refine_ls_weighting_scheme     calc
_refine_ls_weighting_details
                  'calc w=1/[\s^2^(Fo^2^)+(0.066P)^2^] where P=(Fo^2^+2Fc^2^)/3'
_atom_sites_solution_hydrogens     geom
_atom_sites_solution_primary     direct
_atom_sites_solution_secondary     difmap
_refine_ls_shift/su_max     0.000
_refine_ls_shift/su_mean     0.000
_refine_diff_density_max     0.446
_refine_diff_density_min     -0.584
_refine_ls_extinction_method     none
_refine_ls_extinction_coef     ?
_refine_ls_abs_structure_details     'Flack (1983), 2346 Friedel pairs'
_refine_ls_abs_structure_Flack     0.024(12)
loop_
    _atom_type_symbol
    _atom_type_description
    _atom_type_scat_dispersion_real
    _atom_type_scat_dispersion_imag
    _atom_type_scat_source
    'C' 'C' 0.0033 0.0016
                         'International Tables Vol C Tables 4.2.6.8 and 6.1.1.4'
    'H' 'H' 0.0000 0.0000
                         'International Tables Vol C Tables 4.2.6.8 and 6.1.1.4'
    'O' 'O' 0.0106 0.0060
                         'International Tables Vol C Tables 4.2.6.8 and 6.1.1.4'
    'Br' 'Br' -0.2901 2.4595
                         'International Tables Vol C Tables 4.2.6.8 and 6.1.1.4'
_computing_data_collection     'RAPID-AUTO (Rigaku, 1998)'
_computing_cell_refinement     'RAPID-AUTO (Rigaku, 1998)'
_computing_data_reduction     'CrystalStructure (Rigaku/MSC, 2002)'
_computing_structure_solution     'SHELXS97 (Sheldrick, 2008)'
_computing_structure_refinement     'SHELXL97 (Sheldrick, 2008)'
_computing_molecular_graphics     'SHELXTL (Sheldrick, 2008)'
_computing_publication_material     'SHELXL97 (Sheldrick, 2008)'
loop_
    _atom_site_type_symbol
    _atom_site_label
    _atom_site_fract_x
    _atom_site_fract_y
    _atom_site_fract_z
    _atom_site_U_iso_or_equiv
    _atom_site_adp_type
    _atom_site_calc_flag
    _atom_site_refinement_flags
    _atom_site_occupancy
    _atom_site_disorder_assembly
    _atom_site_disorder_group
    Br Br1 1.44746(8) -0.01367(6) 0.18762(2) 0.1130(4) Uani d U 1 . .
    C C1 1.0979(5) 0.4597(3) 0.38899(13) 0.0394(10) Uani d . 1 . .
    H H1A 1.2251 0.4468 0.3798 0.047 Uiso calc R 1 . .
    H H1B 1.0239 0.4685 0.3621 0.047 Uiso calc R 1 . .
    C C2 1.0967(5) 0.5466(3) 0.41652(14) 0.0419(10) Uani d . 1 . .
    H H2A 1.1780 0.5401 0.4423 0.050 Uiso calc R 1 . .
    H H2B 1.1437 0.5955 0.3984 0.050 Uiso calc R 1 . .
    C C3 0.9011(6) 0.5672(3) 0.43183(13) 0.0384(10) Uani d . 1 . .
    H H3 0.8215 0.5744 0.4053 0.046 Uiso calc R 1 . .
    C C4 0.8156(5) 0.4940(3) 0.46193(12) 0.0366(9) Uani d . 1 . .
    C C5 0.8272(5) 0.4054(3) 0.43421(12) 0.0311(9) Uani d . 1 . .
    H H5 0.7495 0.4169 0.4078 0.037 Uiso calc R 1 . .
    C C6 0.7341(6) 0.3239(3) 0.45702(14) 0.0430(11) Uani d . 1 . .
    H H6A 0.8162 0.3006 0.4801 0.052 Uiso calc R 1 . .
    H H6B 0.6182 0.3424 0.4712 0.052 Uiso calc R 1 . .
    C C7 0.6935(5) 0.2506(3) 0.42254(13) 0.0380(10) Uani d . 1 . .
    H H7A 0.6044 0.2733 0.4008 0.046 Uiso calc R 1 . .
    H H7B 0.6360 0.2002 0.4377 0.046 Uiso calc R 1 . .
    C C8 0.8677(5) 0.2177(3) 0.39760(12) 0.0308(9) Uani d . 1 . .
    C C9 0.9820(4) 0.3005(3) 0.37983(11) 0.0294(8) Uani d . 1 . .
    H H9 0.9009 0.3276 0.3571 0.035 Uiso calc R 1 . .
    C C10 1.0203(4) 0.3785(3) 0.41474(11) 0.0281(8) Uani d . 1 . .
    C C11 1.1536(5) 0.2692(3) 0.35383(13) 0.0379(10) Uani d . 1 . .
    H H11A 1.2395 0.2404 0.3744 0.045 Uiso calc R 1 . .
    H H11B 1.2164 0.3211 0.3413 0.045 Uiso calc R 1 . .
    C C12 1.1069(5) 0.2039(3) 0.31566(13) 0.0367(9) Uani d . 1 . .
    H H12A 1.0373 0.2354 0.2926 0.044 Uiso calc R 1 . .
    H H12B 1.2223 0.1825 0.3024 0.044 Uiso calc R 1 . .
    C C13 0.9924(5) 0.1240(3) 0.33177(12) 0.0310(9) Uani d . 1 . .
    H H13 1.0681 0.0934 0.3544 0.037 Uiso calc R 1 . .
    C C14 0.8095(5) 0.1562(3) 0.35600(12) 0.0324(9) Uani d . 1 . .
    C C15 0.6922(6) 0.0744(3) 0.37207(14) 0.0445(11) Uani d . 1 . .
    H H15A 0.7519 0.0492 0.3984 0.053 Uiso calc R 1 . .
    H H15B 0.5695 0.0955 0.3810 0.053 Uiso calc R 1 . .
    C C16 0.6672(6) -0.0005(3) 0.33708(15) 0.0503(11) Uani d . 1 . .
    H H16A 0.6061 -0.0512 0.3511 0.060 Uiso calc R 1 . .
    H H16B 0.5865 0.0208 0.3132 0.060 Uiso calc R 1 . .
    C C17 0.8514(6) -0.0310(3) 0.31707(13) 0.0423(10) Uani d . 1 . .
    C C18 0.9435(5) 0.0536(3) 0.29593(12) 0.0341(9) Uani d . 1 . .
    H H18 0.8472 0.0810 0.2770 0.041 Uiso calc R 1 . .
    C C19 1.0936(5) 0.0189(3) 0.26382(12) 0.0395(9) Uani d . 1 . .
    H H19 1.2080 0.0073 0.2809 0.047 Uiso calc R 1 . .
    C C20 1.1404(6) 0.0818(3) 0.22529(15) 0.0500(12) Uani d . 1 . .
    C C21 1.0121(7) -0.0725(3) 0.24745(15) 0.0582(13) Uani d . 1 . .
    H H21A 0.9779 -0.0688 0.2160 0.070 Uiso calc R 1 . .
    H H21B 1.1044 -0.1195 0.2509 0.070 Uiso calc R 1 . .
    C C22 0.8384(7) -0.0930(3) 0.27615(16) 0.0549(12) Uani d . 1 . .
    H H22A 0.7249 -0.0811 0.2594 0.066 Uiso calc R 1 . .
    H H22B 0.8381 -0.1552 0.2854 0.066 Uiso calc R 1 . .
    C C23 0.6078(6) 0.5185(3) 0.46879(16) 0.0609(14) Uani d . 1 . .
    H H23A 0.5525 0.4779 0.4899 0.091 Uiso calc R 1 . .
    H H23B 0.5431 0.5144 0.4407 0.091 Uiso calc R 1 . .
    H H23C 0.5987 0.5785 0.4801 0.091 Uiso calc R 1 . .
    C C24 0.9094(6) 0.4905(3) 0.50812(12) 0.0520(11) Uani d . 1 . .
    H H24A 1.0428 0.4891 0.5045 0.078 Uiso calc R 1 . .
    H H24B 0.8693 0.4377 0.5237 0.078 Uiso calc R 1 . .
    H H24C 0.8749 0.5426 0.5251 0.078 Uiso calc R 1 . .
    C C25 1.1663(5) 0.3518(3) 0.45069(14) 0.0448(11) Uani d . 1 . .
    H H25A 1.2627 0.3163 0.4371 0.067 Uiso calc R 1 . .
    H H25B 1.1063 0.3177 0.4739 0.067 Uiso calc R 1 . .
    H H25C 1.2205 0.4048 0.4634 0.067 Uiso calc R 1 . .
    C C26 0.9830(6) 0.1609(3) 0.43158(12) 0.0464(11) Uani d . 1 . .
    H H26A 0.9780 0.1885 0.4606 0.070 Uiso calc R 1 . .
    H H26B 1.1106 0.1575 0.4218 0.070 Uiso calc R 1 . .
    H H26C 0.9314 0.1017 0.4333 0.070 Uiso calc R 1 . .
    C C27 0.6862(5) 0.2109(3) 0.32242(13) 0.0416(10) Uani d . 1 . .
    H H27A 0.6494 0.1730 0.2980 0.062 Uiso calc R 1 . .
    H H27B 0.7568 0.2606 0.3111 0.062 Uiso calc R 1 . .
    H H27C 0.5768 0.2325 0.3376 0.062 Uiso calc R 1 . .
    C C28 0.9630(7) -0.0780(3) 0.35488(15) 0.0532(12) Uani d . 1 . .
    H H28A 1.0021 -0.0341 0.3769 0.064 Uiso calc R 1 . .
    H H28B 0.8833 -0.1213 0.3698 0.064 Uiso calc R 1 . .
    C C29 1.3386(8) 0.0938(4) 0.21333(19) 0.0841(19) Uani d . 1 . .
    H H29A 1.4084 0.1103 0.2399 0.101 Uiso calc R 1 . .
    H H29B 1.3494 0.1424 0.1919 0.101 Uiso calc R 1 . .
    C C30 1.0135(8) 0.1247(4) 0.20139(15) 0.0696(16) Uani d . 1 . .
    H H30A 1.0504 0.1613 0.1778 0.084 Uiso calc R 1 . .
    H H30B 0.8873 0.1184 0.2082 0.084 Uiso calc R 1 . .
    C C31 1.2306(8) -0.1665(4) 0.3652(2) 0.0732(16) Uani d . 1 . .
    C C32 1.3789(7) -0.2221(4) 0.3428(2) 0.094(2) Uani d . 1 . .
    H H32A 1.4944 -0.2161 0.3589 0.141 Uiso calc R 1 . .
    H H32B 1.3957 -0.2019 0.3126 0.141 Uiso calc R 1 . .
    H H32C 1.3411 -0.2837 0.3427 0.141 Uiso calc R 1 . .
    C C33 0.8263(7) 0.7245(3) 0.43739(18) 0.0534(12) Uani d . 1 . .
    C C34 0.8185(9) 0.8011(3) 0.46859(19) 0.0819(18) Uani d . 1 . .
    H H34A 0.9413 0.8261 0.4719 0.123 Uiso d R 1 . .
    H H34B 0.7738 0.7812 0.4972 0.123 Uiso d R 1 . .
    H H34C 0.7354 0.8458 0.4569 0.123 Uiso d R 1 . .
    O O1 1.1239(5) -0.1224(2) 0.33705(11) 0.0625(9) Uani d . 1 . .
    O O2 1.2042(7) -0.1640(4) 0.40533(18) 0.1280(19) Uani d U 1 . .
    O O3 0.8996(4) 0.65128(19) 0.45704(10) 0.0473(7) Uani d . 1 . .
    O O4 0.7726(6) 0.7259(2) 0.39882(13) 0.0783(11) Uani d U 1 . .
loop_
    _atom_site_aniso_label
    _atom_site_aniso_U_11
    _atom_site_aniso_U_22
    _atom_site_aniso_U_33
    _atom_site_aniso_U_12
    _atom_site_aniso_U_13
    _atom_site_aniso_U_23
    Br1 0.0718(4) 0.1855(9) 0.0816(4) 0.0435(5) 0.0114(3) -0.0252(5)
    C1 0.039(2) 0.044(3) 0.035(2) -0.0083(19) 0.0101(17) -0.0059(19)
    C2 0.047(2) 0.037(3) 0.042(2) -0.010(2) 0.0035(19) -0.0031(19)
    C3 0.050(2) 0.032(2) 0.033(2) 0.0026(19) -0.0026(18) -0.0114(18)
    C4 0.0410(19) 0.038(2) 0.0307(19) 0.001(2) 0.0084(16) -0.0040(19)
    C5 0.0329(19) 0.032(2) 0.029(2) -0.0004(17) 0.0074(16) 0.0006(17)
    C6 0.046(2) 0.042(3) 0.041(2) -0.008(2) 0.0186(19) -0.001(2)
    C7 0.044(2) 0.033(2) 0.038(2) -0.0085(19) 0.0154(18) 0.0018(19)
    C8 0.0327(18) 0.031(2) 0.0285(19) -0.0018(17) 0.0032(16) 0.0014(17)
    C9 0.0260(17) 0.036(2) 0.0257(18) 0.0005(16) 0.0028(14) 0.0018(16)
    C10 0.0263(18) 0.033(2) 0.0250(18) -0.0032(16) -0.0006(15) 0.0006(17)
    C11 0.0321(19) 0.038(2) 0.044(2) -0.0041(19) 0.0077(17) -0.0048(19)
    C12 0.0346(19) 0.034(2) 0.041(2) -0.0028(17) 0.0098(18) -0.0103(19)
    C13 0.0304(18) 0.031(2) 0.032(2) 0.0034(16) -0.0028(15) 0.0021(17)
    C14 0.0334(18) 0.031(2) 0.032(2) -0.0026(18) 0.0030(16) -0.0023(17)
    C15 0.046(2) 0.039(3) 0.048(3) -0.005(2) 0.013(2) -0.006(2)
    C16 0.056(2) 0.037(3) 0.058(3) -0.016(2) 0.008(2) -0.008(2)
    C17 0.055(2) 0.031(2) 0.041(2) -0.002(2) 0.0046(19) -0.004(2)
    C18 0.0378(18) 0.034(2) 0.0303(18) 0.0008(18) -0.0003(16) -0.0001(17)
    C19 0.050(2) 0.037(2) 0.0312(19) 0.004(2) 0.0009(16) -0.0066(18)
    C20 0.060(3) 0.049(3) 0.041(2) -0.003(2) 0.010(2) -0.012(2)
    C21 0.083(3) 0.045(3) 0.047(3) -0.004(3) 0.009(2) -0.012(2)
    C22 0.069(3) 0.038(3) 0.058(3) -0.007(2) 0.001(2) -0.007(2)
    C23 0.049(2) 0.052(3) 0.082(3) -0.001(2) 0.024(2) -0.021(3)
    C24 0.078(3) 0.049(3) 0.029(2) -0.007(3) 0.0065(19) -0.004(2)
    C25 0.042(2) 0.047(3) 0.045(2) 0.006(2) -0.0109(19) -0.005(2)
    C26 0.066(3) 0.041(3) 0.033(2) 0.001(2) -0.008(2) 0.007(2)
    C27 0.0335(19) 0.051(3) 0.041(2) 0.0097(19) -0.0099(17) -0.004(2)
    C28 0.072(3) 0.036(3) 0.052(3) 0.003(3) 0.003(2) 0.007(2)
    C29 0.075(3) 0.115(5) 0.062(3) -0.033(4) 0.011(3) -0.009(4)
    C30 0.089(4) 0.078(4) 0.041(3) 0.016(3) 0.004(3) 0.008(3)
    C31 0.066(3) 0.074(4) 0.079(4) -0.009(3) -0.014(3) 0.001(4)
    C32 0.065(3) 0.064(4) 0.153(6) 0.014(3) -0.022(4) -0.005(4)
    C33 0.056(3) 0.040(3) 0.064(3) -0.004(2) 0.006(2) -0.006(3)
    C34 0.107(4) 0.046(3) 0.093(4) -0.001(3) 0.018(4) -0.025(3)
    O1 0.078(2) 0.054(2) 0.055(2) 0.0185(19) -0.0040(17) 0.0052(17)
    O2 0.109(3) 0.179(5) 0.097(3) 0.039(3) -0.026(3) 0.022(3)
    O3 0.0630(18) 0.0353(18) 0.0435(16) 0.0022(15) -0.0035(14) -0.0104(14)
    O4 0.108(3) 0.049(2) 0.078(3) 0.013(2) -0.027(2) 0.005(2)
_geom_special_details
;
All e.s.d.'s (except the e.s.d. in the dihedral angle between two l.s. planes)
are estimated using the full covariance matrix. The cell e.s.d.'s are taken
into account individually in the estimation of e.s.d.'s in distances, angles
and torsion angles; correlations between e.s.d.'s in cell parameters are only
used when they are defined by crystal symmetry. An approximate (isotropic)
treatment of cell e.s.d.'s is used for estimating e.s.d.'s involving l.s.
planes.
;
loop_
    _geom_bond_atom_site_label_1
    _geom_bond_atom_site_label_2
    _geom_bond_site_symmetry_2
    _geom_bond_distance
    _geom_bond_publ_flag
    Br1 C29 . 1.943(6) ?
    C1 C2 . 1.537(5) ?
    C1 C10 . 1.539(5) ?
    C1 H1A . 0.9700 ?
    C1 H1B . 0.9700 ?
    C2 C3 . 1.504(6) ?
    C2 H2A . 0.9700 ?
    C2 H2B . 0.9700 ?
    C3 O3 . 1.464(5) ?
    C3 C4 . 1.542(6) ?
    C3 H3 . 0.9800 ?
    C4 C24 . 1.534(5) ?
    C4 C23 . 1.544(5) ?
    C4 C5 . 1.563(5) ?
    C5 C6 . 1.546(5) ?
    C5 C10 . 1.551(5) ?
    C5 H5 . 0.9800 ?
    C6 C7 . 1.531(6) ?
    C6 H6A . 0.9700 ?
    C6 H6B . 0.9700 ?
    C7 C8 . 1.532(5) ?
    C7 H7A . 0.9700 ?
    C7 H7B . 0.9700 ?
    C8 C26 . 1.559(5) ?
    C8 C9 . 1.574(5) ?
    C8 C14 . 1.600(5) ?
    C9 C11 . 1.525(5) ?
    C9 C10 . 1.588(5) ?
    C9 H9 . 0.9800 ?
    C10 C25 . 1.550(5) ?
    C11 C12 . 1.537(5) ?
    C11 H11A . 0.9700 ?
    C11 H11B . 0.9700 ?
    C12 C13 . 1.526(5) ?
    C12 H12A . 0.9700 ?
    C12 H12B . 0.9700 ?
    C13 C18 . 1.540(5) ?
    C13 C14 . 1.570(5) ?
    C13 H13 . 0.9800 ?
    C14 C15 . 1.558(5) ?
    C14 C27 . 1.565(5) ?
    C15 C16 . 1.541(5) ?
    C15 H15A . 0.9700 ?
    C15 H15B . 0.9700 ?
    C16 C17 . 1.516(6) ?
    C16 H16A . 0.9700 ?
    C16 H16B . 0.9700 ?
    C17 C22 . 1.536(6) ?
    C17 C28 . 1.550(6) ?
    C17 C18 . 1.559(5) ?
    C18 C19 . 1.530(5) ?
    C18 H18 . 0.9800 ?
    C19 C20 . 1.522(6) ?
    C19 C21 . 1.563(6) ?
    C19 H19 . 0.9800 ?
    C20 C30 . 1.320(6) ?
    C20 C29 . 1.473(7) ?
    C21 C22 . 1.540(7) ?
    C21 H21A . 0.9700 ?
    C21 H21B . 0.9700 ?
    C22 H22A . 0.9700 ?
    C22 H22B . 0.9700 ?
    C23 H23A . 0.9600 ?
    C23 H23B . 0.9600 ?
    C23 H23C . 0.9600 ?
    C24 H24A . 0.9600 ?
    C24 H24B . 0.9600 ?
    C24 H24C . 0.9600 ?
    C25 H25A . 0.9600 ?
    C25 H25B . 0.9600 ?
    C25 H25C . 0.9600 ?
    C26 H26A . 0.9600 ?
    C26 H26B . 0.9600 ?
    C26 H26C . 0.9600 ?
    C27 H27A . 0.9600 ?
    C27 H27B . 0.9600 ?
    C27 H27C . 0.9600 ?
    C28 O1 . 1.431(5) ?
    C28 H28A . 0.9700 ?
    C28 H28B . 0.9700 ?
    C29 H29A . 0.9700 ?
    C29 H29B . 0.9700 ?
    C30 H30A . 0.9300 ?
    C30 H30B . 0.9300 ?
    C31 O2 . 1.211(7) ?
    C31 O1 . 1.313(6) ?
    C31 C32 . 1.504(8) ?
    C32 H32A . 0.9600 ?
    C32 H32B . 0.9600 ?
    C32 H32C . 0.9600 ?
    C33 O4 . 1.213(6) ?
    C33 O3 . 1.348(6) ?
    C33 C34 . 1.477(7) ?
    C34 H34A . 0.9600 ?
    C34 H34B . 0.9600 ?
    C34 H34C . 0.9600 ?
loop_
    _geom_angle_atom_site_label_1
    _geom_angle_atom_site_label_2
    _geom_angle_atom_site_label_3
    _geom_angle_site_symmetry_1
    _geom_angle_site_symmetry_3
    _geom_angle
    _geom_angle_publ_flag
    C2 C1 C10 . . 113.4(3) ?
    C2 C1 H1A . . 108.9 ?
    C10 C1 H1A . . 108.9 ?
    C2 C1 H1B . . 108.9 ?
    C10 C1 H1B . . 108.9 ?
    H1A C1 H1B . . 107.7 ?
    C3 C2 C1 . . 109.9(3) ?
    C3 C2 H2A . . 109.7 ?
    C1 C2 H2A . . 109.7 ?
    C3 C2 H2B . . 109.7 ?
    C1 C2 H2B . . 109.7 ?
    H2A C2 H2B . . 108.2 ?
    O3 C3 C2 . . 109.8(3) ?
    O3 C3 C4 . . 107.9(3) ?
    C2 C3 C4 . . 113.6(3) ?
    O3 C3 H3 . . 108.5 ?
    C2 C3 H3 . . 108.5 ?
    C4 C3 H3 . . 108.5 ?
    C24 C4 C3 . . 112.0(3) ?
    C24 C4 C23 . . 108.1(3) ?
    C3 C4 C23 . . 106.9(3) ?
    C24 C4 C5 . . 115.1(3) ?
    C3 C4 C5 . . 105.8(3) ?
    C23 C4 C5 . . 108.8(3) ?
    C6 C5 C10 . . 110.1(3) ?
    C6 C5 C4 . . 114.3(3) ?
    C10 C5 C4 . . 117.7(3) ?
    C6 C5 H5 . . 104.4 ?
    C10 C5 H5 . . 104.4 ?
    C4 C5 H5 . . 104.4 ?
    C7 C6 C5 . . 110.5(3) ?
    C7 C6 H6A . . 109.6 ?
    C5 C6 H6A . . 109.6 ?
    C7 C6 H6B . . 109.6 ?
    C5 C6 H6B . . 109.6 ?
    H6A C6 H6B . . 108.1 ?
    C6 C7 C8 . . 113.7(3) ?
    C6 C7 H7A . . 108.8 ?
    C8 C7 H7A . . 108.8 ?
    C6 C7 H7B . . 108.8 ?
    C8 C7 H7B . . 108.8 ?
    H7A C7 H7B . . 107.7 ?
    C7 C8 C26 . . 106.8(3) ?
    C7 C8 C9 . . 109.5(3) ?
    C26 C8 C9 . . 111.9(3) ?
    C7 C8 C14 . . 110.5(3) ?
    C26 C8 C14 . . 109.2(3) ?
    C9 C8 C14 . . 109.0(3) ?
    C11 C9 C8 . . 110.4(3) ?
    C11 C9 C10 . . 114.8(3) ?
    C8 C9 C10 . . 116.5(3) ?
    C11 C9 H9 . . 104.5 ?
    C8 C9 H9 . . 104.5 ?
    C10 C9 H9 . . 104.5 ?
    C1 C10 C25 . . 107.8(3) ?
    C1 C10 C5 . . 107.7(3) ?
    C25 C10 C5 . . 114.1(3) ?
    C1 C10 C9 . . 108.3(3) ?
    C25 C10 C9 . . 112.4(3) ?
    C5 C10 C9 . . 106.4(3) ?
    C9 C11 C12 . . 113.4(3) ?
    C9 C11 H11A . . 108.9 ?
    C12 C11 H11A . . 108.9 ?
    C9 C11 H11B . . 108.9 ?
    C12 C11 H11B . . 108.9 ?
    H11A C11 H11B . . 107.7 ?
    C13 C12 C11 . . 112.4(3) ?
    C13 C12 H12A . . 109.1 ?
    C11 C12 H12A . . 109.1 ?
    C13 C12 H12B . . 109.1 ?
    C11 C12 H12B . . 109.1 ?
    H12A C12 H12B . . 107.9 ?
    C12 C13 C18 . . 116.0(3) ?
    C12 C13 C14 . . 110.6(3) ?
    C18 C13 C14 . . 109.9(3) ?
    C12 C13 H13 . . 106.6 ?
    C18 C13 H13 . . 106.6 ?
    C14 C13 H13 . . 106.6 ?
    C15 C14 C27 . . 107.6(3) ?
    C15 C14 C13 . . 110.5(3) ?
    C27 C14 C13 . . 109.6(3) ?
    C15 C14 C8 . . 110.6(3) ?
    C27 C14 C8 . . 110.1(3) ?
    C13 C14 C8 . . 108.5(3) ?
    C16 C15 C14 . . 115.1(3) ?
    C16 C15 H15A . . 108.5 ?
    C14 C15 H15A . . 108.5 ?
    C16 C15 H15B . . 108.5 ?
    C14 C15 H15B . . 108.5 ?
    H15A C15 H15B . . 107.5 ?
    C17 C16 C15 . . 112.6(3) ?
    C17 C16 H16A . . 109.1 ?
    C15 C16 H16A . . 109.1 ?
    C17 C16 H16B . . 109.1 ?
    C15 C16 H16B . . 109.1 ?
    H16A C16 H16B . . 107.8 ?
    C16 C17 C22 . . 116.2(3) ?
    C16 C17 C28 . . 107.3(4) ?
    C22 C17 C28 . . 109.6(4) ?
    C16 C17 C18 . . 106.4(3) ?
    C22 C17 C18 . . 101.1(3) ?
    C28 C17 C18 . . 116.4(3) ?
    C19 C18 C13 . . 120.5(3) ?
    C19 C18 C17 . . 106.0(3) ?
    C13 C18 C17 . . 111.6(3) ?
    C19 C18 H18 . . 105.9 ?
    C13 C18 H18 . . 105.9 ?
    C17 C18 H18 . . 105.9 ?
    C20 C19 C18 . . 114.7(3) ?
    C20 C19 C21 . . 112.7(3) ?
    C18 C19 C21 . . 103.3(3) ?
    C20 C19 H19 . . 108.6 ?
    C18 C19 H19 . . 108.6 ?
    C21 C19 H19 . . 108.6 ?
    C30 C20 C29 . . 118.1(5) ?
    C30 C20 C19 . . 123.9(4) ?
    C29 C20 C19 . . 118.0(5) ?
    C22 C21 C19 . . 107.5(4) ?
    C22 C21 H21A . . 110.2 ?
    C19 C21 H21A . . 110.2 ?
    C22 C21 H21B . . 110.2 ?
    C19 C21 H21B . . 110.2 ?
    H21A C21 H21B . . 108.5 ?
    C17 C22 C21 . . 105.9(4) ?
    C17 C22 H22A . . 110.6 ?
    C21 C22 H22A . . 110.6 ?
    C17 C22 H22B . . 110.6 ?
    C21 C22 H22B . . 110.6 ?
    H22A C22 H22B . . 108.7 ?
    C4 C23 H23A . . 109.5 ?
    C4 C23 H23B . . 109.5 ?
    H23A C23 H23B . . 109.5 ?
    C4 C23 H23C . . 109.5 ?
    H23A C23 H23C . . 109.5 ?
    H23B C23 H23C . . 109.5 ?
    C4 C24 H24A . . 109.5 ?
    C4 C24 H24B . . 109.5 ?
    H24A C24 H24B . . 109.5 ?
    C4 C24 H24C . . 109.5 ?
    H24A C24 H24C . . 109.5 ?
    H24B C24 H24C . . 109.5 ?
    C10 C25 H25A . . 109.5 ?
    C10 C25 H25B . . 109.5 ?
    H25A C25 H25B . . 109.5 ?
    C10 C25 H25C . . 109.5 ?
    H25A C25 H25C . . 109.5 ?
    H25B C25 H25C . . 109.5 ?
    C8 C26 H26A . . 109.5 ?
    C8 C26 H26B . . 109.5 ?
    H26A C26 H26B . . 109.5 ?
    C8 C26 H26C . . 109.5 ?
    H26A C26 H26C . . 109.5 ?
    H26B C26 H26C . . 109.5 ?
    C14 C27 H27A . . 109.5 ?
    C14 C27 H27B . . 109.5 ?
    H27A C27 H27B . . 109.5 ?
    C14 C27 H27C . . 109.5 ?
    H27A C27 H27C . . 109.5 ?
    H27B C27 H27C . . 109.5 ?
    O1 C28 C17 . . 110.7(3) ?
    O1 C28 H28A . . 109.5 ?
    C17 C28 H28A . . 109.5 ?
    O1 C28 H28B . . 109.5 ?
    C17 C28 H28B . . 109.5 ?
    H28A C28 H28B . . 108.1 ?
    C20 C29 Br1 . . 112.4(4) ?
    C20 C29 H29A . . 109.1 ?
    Br1 C29 H29A . . 109.1 ?
    C20 C29 H29B . . 109.1 ?
    Br1 C29 H29B . . 109.1 ?
    H29A C29 H29B . . 107.9 ?
    C20 C30 H30A . . 120.0 ?
    C20 C30 H30B . . 120.0 ?
    H30A C30 H30B . . 120.0 ?
    O2 C31 O1 . . 121.8(6) ?
    O2 C31 C32 . . 124.4(6) ?
    O1 C31 C32 . . 113.7(6) ?
    C31 C32 H32A . . 109.5 ?
    C31 C32 H32B . . 109.5 ?
    H32A C32 H32B . . 109.5 ?
    C31 C32 H32C . . 109.5 ?
    H32A C32 H32C . . 109.5 ?
    H32B C32 H32C . . 109.5 ?
    O4 C33 O3 . . 123.4(4) ?
    O4 C33 C34 . . 124.9(5) ?
    O3 C33 C34 . . 111.7(5) ?
    C33 C34 H34A . . 109.5 ?
    C33 C34 H34B . . 109.5 ?
    H34A C34 H34B . . 109.5 ?
    C33 C34 H34C . . 109.5 ?
    H34A C34 H34C . . 109.5 ?
    H34B C34 H34C . . 109.5 ?
    C31 O1 C28 . . 117.5(4) ?
    C33 O3 C3 . . 118.4(3) ?
loop_
    _geom_hbond_atom_site_label_D
    _geom_hbond_atom_site_label_H
    _geom_hbond_atom_site_label_A
    _geom_hbond_site_symmetry_A
    _geom_hbond_distance_DH
    _geom_hbond_distance_HA
    _geom_hbond_distance_DA
    _geom_hbond_angle_DHA
    C32 H32A O4 1_645 0.96 2.48 3.365(7) 154.2
    C28 H28B O4 1_545 0.97 2.57 3.487(6) 158.3
data_global
_journal_date_recd_electronic     2009-07-02
_journal_date_accepted     2009-07-14
_journal_name_full     'Acta Crystallographica, Section E'
_journal_year     2009
_journal_volume     65
_journal_issue      8
_journal_page_first     o1982
_journal_page_last     o1982
_journal_paper_category     QO
_journal_coeditor_code     CV2584
_publ_contact_author_name     'Prof. Xiu-Feng, Yan '
_publ_contact_author_address
;
College of Life Sciences,
Northeast Forestry University,
Harbin, 150040,
People's Republic of China
;
_publ_contact_author_email     xiufeng.yan@126.com
_publ_contact_author_fax     '86-451-82191247'
_publ_contact_author_phone     '86-451-82191247'
_publ_section_title
;
3,28-Diacetoxy-29-bromobetulin
;
loop_
    _publ_author_name
    _publ_author_address
    'Ding, Wei-Min'
;
College of Life Sciences
Northeast Forestry University
Harbin 150040
People's Republic of China
and
School of Chemical and Environmental Engineering
Harbin University of Science and Technology
Harbin 150080
People's Republic of China
;
    'Jing, Li-Jia'
;
College of Life Sciences
Northeast Forestry University
Harbin 150040
People's Republic of China
;
    'Yu, Tao'
;
College of Life Sciences
Northeast Forestry University
Harbin 150040
People's Republic of China
;
    'Wang, Yang'
;
College of Life Sciences
Northeast Forestry University
Harbin 150040
People's Republic of China
;
    'Yan, Xiu-Feng'
;
College of Life Sciences
Northeast Forestry University
Harbin 150040
People's Republic of China
;
