# Supplementary material for: 3,28-Diacet­oxy-29-bromo­betulin
Source: Acta Crystallogr Sect E Struct Rep Online. 2009 Jul 25;65(Pt 8):o1982. doi: 10.1107/S1600536809027640 (PMC2977272; doi:10.1107/S1600536809027640)
Supplement: Supplementary file 2 [file e-65-o1982-Isup2.hkl]

# 
# h,k,l, Fc-squared, Fo-squared, sigma(Fo-squared) and status flag 
# 
data_I
_shelx_title ' shelxl in P2(1)2(1)2(1)' 
_shelx_refln_list_code          4 
_shelx_F_calc_maximum      185.21 
_exptl_crystal_F_000      1296.00 
_reflns_d_resolution_high  0.8409 
 
loop_ 
 _symmetry_equiv_pos_as_xyz 
 'x, y, z' 
 '-x+1/2, -y, z+1/2' 
 '-x, y+1/2, -z+1/2' 
 'x+1/2, -y+1/2, -z' 
 
_cell_length_a     7.1519 
_cell_length_b    14.9459 
_cell_length_c    29.8369 
_cell_angle_alpha  90.000 
_cell_angle_beta   90.000 
_cell_angle_gamma  90.000 
 
_shelx_F_squared_multiplier     1.000 
 
loop_ 
 _refln_index_h 
 _refln_index_k 
 _refln_index_l 
 _refln_F_squared_calc 
 _refln_F_squared_meas 
 _refln_F_squared_sigma 
 _refln_observed_status 
   2   0   0     1937.14     1796.23     52.61 o 
   4   0   0     1114.02     1027.65     46.28 o 
   6   0   0      287.70      327.69     29.03 o 
   8   0   0       63.07       72.50     36.12 o 
   1   1   0     5164.91     5194.73    204.90 o 
   2   1   0    12094.21    12111.14    709.34 o 
   3   1   0     7083.25     6632.73    287.70 o 
   4   1   0      199.53      182.74     14.07 o 
   5   1   0     1545.58     1642.48     63.60 o 
   6   1   0        3.10       -4.77     15.61 o 
   7   1   0       15.17        9.22     19.96 o 
   8   1   0       12.42       20.65     19.53 o 
   1   2   0       33.01       23.82      6.77 o 
   2   2   0    28761.19    31141.07   4586.50 o 
   3   2   0     2730.23     2864.69    124.82 o 
   4   2   0      243.62      223.25     12.59 o 
   5   2   0     1214.21     1117.25     45.40 o 
   6   2   0      521.35      548.30     32.77 o 
   7   2   0      124.75      108.24     23.98 o 
   8   2   0      200.76      199.34     28.26 o 
   1   3   0      204.74      200.58      9.62 o 
   2   3   0     1083.62     1034.22     38.89 o 
   3   3   0     3154.29     2972.15    123.42 o 
   4   3   0     2016.96     2166.55     91.53 o 
   5   3   0      563.38      631.85     42.20 o 
   6   3   0        3.86       18.48     20.39 o 
   7   3   0      735.58      779.65     52.19 o 
   8   3   0        0.78       -3.66     21.58 o 
   0   4   0     9952.43     8951.37    869.13 o 
   1   4   0      490.29      557.16     21.53 o 
   2   4   0      225.34      200.26     13.91 o 
   4   4   0      340.55      374.93     24.93 o 
   5   4   0      164.40      110.21     23.91 o 
   6   4   0      330.71      329.42     41.41 o 
   7   4   0      147.34      145.41     27.32 o 
   8   4   0      139.30      119.50     27.84 o 
   1   5   0      974.92      929.80     28.80 o 
   2   5   0     4661.01     4785.91    206.59 o 
   3   5   0     1397.02     1403.51     59.56 o 
   4   5   0      287.81      261.39     27.18 o 
   5   5   0     3660.50     3820.46    191.94 o 
   6   5   0      105.41       99.59     14.97 o 
   7   5   0       49.76       47.70     17.03 o 
   8   5   0       17.35       18.82     20.47 o 
   0   6   0     2840.78     2797.75    181.41 o 
   1   6   0      679.52      609.38     28.88 o 
   2   6   0     1345.48     1390.20     75.15 o 
   3   6   0      597.83      644.66     53.84 o 
   4   6   0      350.41      309.61     19.25 o 
   5   6   0     1168.76     1395.15     76.38 o 
   6   6   0      235.70      221.72     22.04 o 
   7   6   0      161.69      168.13     31.26 o 
   8   6   0        6.94       36.36     36.43 o 
   1   7   0      824.00      884.83    113.19 o 
   2   7   0      549.36      595.26     31.87 o 
   3   7   0     1320.40     1328.15     73.02 o 
   4   7   0      412.51      636.04     66.44 o 
   5   7   0      513.48      574.27     63.17 o 
   6   7   0      135.96      113.89     16.80 o 
   7   7   0        7.90        7.37     17.81 o 
   0   8   0      878.96     1153.74     75.70 o 
   1   8   0     1329.51     1646.55    228.68 o 
   2   8   0      412.30      503.26     68.98 o 
   3   8   0      213.93      246.00     48.10 o 
   4   8   0       15.13       -3.06     11.32 o 
   5   8   0      173.06      119.72     15.56 o 
   6   8   0      258.89      322.14     48.74 o 
   7   8   0      118.87      145.79     21.55 o 
   1   9   0      685.29      768.96     50.88 o 
   2   9   0      109.48      102.65     24.29 o 
   3   9   0      480.04      518.99     66.65 o 
   4   9   0      169.20      165.75     45.73 o 
   5   9   0      116.23       87.51     17.61 o 
   6   9   0       28.65       31.74     13.92 o 
   7   9   0       70.41       66.98     50.23 o 
   0  10   0      344.88      280.31    108.65 o 
   2  10   0       19.57       -1.93     22.18 o 
   3  10   0      102.36      123.30     23.96 o 
   4  10   0        6.72        7.46     35.76 o 
   5  10   0       30.15        8.22     13.96 o 
   6  10   0      200.73      248.00     28.58 o 
   7  10   0        9.05       -2.42     56.75 o 
   1  11   0      253.83      246.25     48.17 o 
   2  11   0       25.59       11.60     20.61 o 
   3  11   0      156.94      142.63     27.50 o 
   4  11   0      129.12      129.70     42.76 o 
   5  11   0       13.94       11.05     17.02 o 
   6  11   0       30.23       41.79     21.74 o 
   0  12   0      132.39      156.99     87.30 o 
   2  12   0      492.55      515.35     54.95 o 
   3  12   0      300.25      286.12     41.26 o 
   4  12   0       67.20       59.64     40.38 o 
   5  12   0        1.75       -1.77     15.30 o 
   6  12   0       38.08       34.65     20.31 o 
   1  13   0       98.43       86.65     24.07 o 
   2  13   0        0.17       -2.36     21.61 o 
   3  13   0      128.71      107.93     43.59 o 
   4  13   0      113.73      142.17     31.33 o 
   5  13   0       31.61       19.49     19.09 o 
   0  14   0      681.27      655.01    101.24 o 
   1  14   0        0.97       32.79     28.07 o 
   2  14   0       12.76       22.96     28.03 o 
   3  14   0        3.81        4.73     26.53 o 
   4  14   0       31.08       72.44     41.22 o 
   5  14   0       10.97       -7.08     59.52 o 
   1  15   0        3.18       23.54     27.97 o 
   2  15   0      193.10      284.55     59.75 o 
   3  15   0      222.17      206.09     59.82 o 
   4  15   0       62.05       55.80     50.45 o 
   0  16   0       55.77      142.93     63.39 o 
   1  16   0       62.99       75.97     31.63 o 
   2  16   0      143.88      230.20     59.79 o 
   3  16   0        5.29       38.29     34.31 o 
   1  17   0       57.78       82.24     40.91 o 
   2  17   0       33.12      -15.70     46.99 o 
   2   0   1      348.18      316.17      8.48 o 
   3   0   1     1597.43     1780.07     50.29 o 
   4   0   1      162.80      189.90     13.44 o 
   5   0   1       34.14        5.30     12.35 o 
   6   0   1       95.87      111.50     17.54 o 
   7   0   1      552.99      518.33     38.66 o 
   8   0   1       24.52       -7.16     16.02 o 
  -8   1   1       91.66       74.94     18.52 o 
  -7   1   1       28.55       32.59     16.79 o 
  -6   1   1     1194.23     1264.10     53.51 o 
  -5   1   1       64.53       63.99     11.77 o 
  -4   1   1     4882.39     4938.37    226.24 o 
  -3   1   1     2587.67     2625.21     80.25 o 
  -2   1   1     4018.80     3696.83     99.66 o 
   1   1   1      526.23      451.26     12.66 o 
   2   1   1     3541.41     3229.83     94.17 o 
   3   1   1     2754.59     2710.31     75.53 o 
   4   1   1     4507.07     4357.66    172.34 o 
   5   1   1       72.62       74.49     13.27 o 
   6   1   1      965.59      986.09     57.79 o 
   7   1   1       42.04       47.80     14.42 o 
   8   1   1       88.17       67.24     16.99 o 
  -8   2   1        0.16      -30.24     26.63 o 
  -7   2   1       18.39       25.50     23.59 o 
  -6   2   1       61.80       67.76     12.82 o 
  -5   2   1      103.91      137.77     14.29 o 
  -4   2   1     1289.33     1401.96     46.69 o 
  -3   2   1     1318.80     1522.05     63.57 o 
  -2   2   1     1961.99     1761.32     51.33 o 
  -1   2   1    10249.28    10130.55    581.83 o 
   1   2   1     7827.72     7863.40    471.62 o 
   2   2   1     1762.40     1583.18     42.58 o 
   3   2   1     1019.12     1192.96     34.72 o 
   4   2   1     1385.40     1621.44    131.05 o 
   5   2   1       91.28      126.42     16.64 o 
   6   2   1       36.41       40.08     14.52 o 
   7   2   1       30.16       24.90     19.40 o 
   8   2   1        1.95       12.25     21.77 o 
  -8   3   1       38.29       27.33     21.95 o 
  -7   3   1       16.75       22.96     23.40 o 
  -6   3   1      494.30      461.06     51.58 o 
  -5   3   1      443.70      568.70     54.38 o 
  -4   3   1     4433.85     4770.90    242.61 o 
  -3   3   1     1378.18     1545.37     58.77 o 
  -2   3   1     3753.97     3391.93    142.59 o 
  -1   3   1      367.31      383.72     10.99 o 
   0   3   1       47.81       51.69      7.45 o 
   2   3   1     4161.36     3808.20    130.00 o 
   3   3   1     1655.52     1889.15     60.79 o 
   4   3   1     3922.71     4041.72    239.89 o 
   5   3   1      417.15      413.38     28.14 o 
   6   3   1      409.87      398.69     36.20 o 
   7   3   1       15.50       27.37     20.43 o 
   8   3   1       57.35       38.24     19.85 o 
  -8   4   1       40.48       62.28     16.52 o 
  -7   4   1       71.97       86.05     19.40 o 
  -6   4   1       20.26       23.13     20.71 o 
  -5   4   1      442.12      472.94     46.90 o 
  -4   4   1     1026.17     1016.47     64.60 o 
  -3   4   1     1445.67     1393.38     45.31 o 
  -2   4   1      695.20      585.29     21.21 o 
  -1   4   1    19450.22    19430.40   2620.78 o 
   0   4   1      859.42      698.81     22.17 o 
   1   4   1    20197.07    21378.63   2764.36 o 
   2   4   1      745.27      665.10     27.33 o 
   3   4   1     1415.80     1380.66     53.78 o 
   4   4   1     1096.26     1037.44     73.64 o 
   5   4   1      405.58      471.03     41.61 o 
   6   4   1       33.86       27.43     15.82 o 
   7   4   1       42.64       39.37     27.24 o 
   8   4   1       27.52       32.39     27.48 o 
  -8   5   1       38.46       36.89     41.34 o 
  -7   5   1       27.39       42.10     17.70 o 
  -6   5   1      121.16      106.12     22.02 o 
  -5   5   1      355.59      366.57     26.52 o 
  -4   5   1     1241.44     1201.82     44.60 o 
  -3   5   1      750.05      671.84     74.74 o 
  -2   5   1      374.58      400.54     29.06 o 
  -1   5   1      882.76      982.73     56.19 o 
   0   5   1       13.36       31.39      8.82 o 
   1   5   1     1194.64     1188.91     34.88 o 
   2   5   1      537.11      563.77     32.82 o 
   3   5   1      698.08      572.99     42.60 o 
   4   5   1     1366.07     1369.76     54.45 o 
   5   5   1      343.69      338.63     35.59 o 
   6   5   1      212.75      207.45     18.61 o 
   7   5   1       33.98       40.59     14.52 o 
   8   5   1       50.40       52.64     17.38 o 
  -8   6   1        3.14      -39.12     36.70 o 
  -7   6   1       43.83       45.95     19.64 o 
  -6   6   1        0.74       -0.30     15.58 o 
  -5   6   1      164.29      183.83     17.32 o 
  -4   6   1      224.81      286.04     39.20 o 
  -3   6   1     1211.02     1216.08     81.87 o 
  -2   6   1     1838.91     1702.57     85.35 o 
  -1   6   1     3821.15     3677.59    162.53 o 
   0   6   1      111.80       80.94     12.10 o 
   1   6   1     3731.14     3931.52    289.57 o 
   2   6   1     1907.55     1817.69     83.63 o 
   3   6   1     1253.95     1243.37     78.17 o 
   4   6   1      311.06      334.54     23.75 o 
   5   6   1      186.64      212.40     19.08 o 
   6   6   1       10.99        5.20     13.64 o 
   7   6   1       33.74       23.52     20.03 o 
   8   6   1       10.17      -22.93     42.10 o 
  -7   7   1       82.76      116.97     15.32 o 
  -6   7   1      543.03      586.98     46.74 o 
  -5   7   1      409.14      444.77     60.62 o 
  -4   7   1       79.35       70.03     15.17 o 
  -3   7   1       34.23       59.10     14.73 o 
  -2   7   1      104.62      104.70     37.58 o 
  -1   7   1      665.36      644.48     31.48 o 
   0   7   1       29.53       26.14     10.88 o 
   1   7   1      662.57      614.56     48.65 o 
   2   7   1       55.10       47.49     15.89 o 
   3   7   1       24.87       44.80     34.58 o 
   4   7   1       36.22       28.26     13.62 o 
   5   7   1      447.70      537.86     76.60 o 
   6   7   1      558.50      637.09     72.95 o 
   7   7   1       88.48       58.32     23.68 o 
  -7   8   1       33.42       34.28     21.17 o 
  -6   8   1      122.00      188.95     32.28 o 
  -5   8   1        8.48        4.59     11.61 o 
  -4   8   1      182.59      167.62     45.39 o 
  -3   8   1      326.50      261.11     49.25 o 
  -2   8   1      535.64      611.56     84.34 o 
  -1   8   1     1017.32     1209.05    212.73 o 
   0   8   1      668.06      734.55     43.15 o 
   1   8   1     1016.82     1262.54    183.55 o 
   2   8   1      448.24      446.75     32.89 o 
   3   8   1      255.34      245.30     44.24 o 
   4   8   1      180.84      163.05     37.87 o 
   5   8   1        5.11       -3.15     13.39 o 
   6   8   1      125.43      187.48     32.59 o 
   7   8   1       35.75       19.41     14.59 o 
  -7   9   1        7.67       33.48     39.97 o 
  -6   9   1       11.19       -1.47      9.73 o 
  -5   9   1      818.92      825.39     49.77 o 
  -4   9   1      110.95       68.00     18.27 o 
  -3   9   1      238.77      272.29     31.75 o 
  -2   9   1      135.98      159.85     37.73 o 
  -1   9   1       71.35       67.45     18.63 o 
   0   9   1        7.75       48.80     23.96 o 
   1   9   1       54.73       46.07     29.93 o 
   2   9   1      105.95       96.87     20.61 o 
   3   9   1      254.94      328.63     51.88 o 
   4   9   1       86.80       47.95     31.73 o 
   5   9   1      704.56      696.48     42.04 o 
   6   9   1        1.26       -5.97     15.94 o 
   7   9   1        7.40        6.38     14.68 o 
  -7  10   1       19.46       14.80     57.68 o 
  -6  10   1       13.60       40.94     16.68 o 
  -5  10   1       33.26       23.74     17.64 o 
  -4  10   1      747.63      856.46     57.10 o 
  -3  10   1       20.28        2.60     20.13 o 
  -2  10   1       90.74       86.50     25.22 o 
  -1  10   1      563.39      602.26    111.84 o 
   0  10   1       16.27       27.23     30.90 o 
   1  10   1      481.91      545.41     65.41 o 
   2  10   1      123.69      110.87     27.62 o 
   3  10   1       22.63       23.30     18.68 o 
   4  10   1      731.72      842.62     67.95 o 
   5  10   1       32.74       12.13     12.61 o 
   6  10   1        5.81       28.90     20.43 o 
   7  10   1       20.16       16.49     46.82 o 
  -6  11   1       97.55       61.29     18.31 o 
  -5  11   1        9.95        3.90     20.89 o 
  -4  11   1       10.98        3.39     19.95 o 
  -3  11   1      139.16      151.84     22.16 o 
  -2  11   1      897.74      936.24    101.49 o 
  -1  11   1      145.74      198.47     64.72 o 
   0  11   1       49.03       44.10     20.15 o 
   1  11   1      173.35      219.74     53.14 o 
   2  11   1      865.62     1516.74    341.79 o 
   3  11   1      130.37       94.64     43.09 o 
   4  11   1       11.48       -2.65     21.69 o 
   5  11   1        3.15       -5.28     21.04 o 
   6  11   1      106.17       76.58     28.64 o 
  -6  12   1        7.65       -4.41     36.87 o 
  -5  12   1       32.99       18.50     16.07 o 
  -4  12   1      119.70      146.89     28.54 o 
  -3  12   1       53.84       61.42     33.40 o 
  -2  12   1       88.60      103.84     27.51 o 
  -1  12   1     1755.48     1802.47    147.69 o 
   0  12   1      444.39      385.23     84.07 o 
   1  12   1     1814.38     1927.64    137.44 o 
   2  12   1      102.71      105.79     34.58 o 
   3  12   1       51.14       19.98     35.27 o 
   4  12   1      118.12      116.52     49.65 o 
   5  12   1       26.11       37.45     23.15 o 
   6  12   1       12.45       56.77     30.17 o 
  -5  13   1       24.84       12.78     17.80 o 
  -4  13   1        1.45       -6.75     43.25 o 
  -3  13   1      634.85      671.41     67.85 o 
  -2  13   1       81.60      289.79    137.99 o 
  -1  13   1       42.78       52.93     30.44 o 
   0  13   1      206.22      184.01     35.15 o 
   1  13   1       41.33       74.08     39.77 o 
   2  13   1       78.95      149.33     68.98 o 
   3  13   1      685.14      738.23     61.08 o 
   4  13   1        1.34      -17.31     42.07 o 
   5  13   1       25.34       -8.12     20.22 o 
  -5  14   1       13.37       19.62     35.52 o 
  -4  14   1       16.75      -18.84     47.12 o 
  -3  14   1       24.43       22.81     38.68 o 
  -2  14   1      236.75      208.71     40.23 o 
  -1  14   1      100.38       67.60     33.30 o 
   0  14   1       22.22        0.35     30.29 o 
   1  14   1       95.36      133.34     29.55 o 
   2  14   1      250.96      228.44     32.64 o 
   3  14   1       27.90       36.75     28.43 o 
   4  14   1       16.87       10.88     70.05 o 
   5  14   1       15.56       23.07     22.72 o 
  -4  15   1       78.35      123.78    106.31 o 
  -3  15   1       49.98       42.67     30.90 o 
  -2  15   1      314.30      300.62     59.94 o 
  -1  15   1       61.77       78.02     29.97 o 
   0  15   1       15.69       13.69     24.90 o 
   1  15   1       61.66       68.77     33.98 o 
   2  15   1      309.70      358.54     44.68 o 
   3  15   1       50.22       66.32     50.18 o 
   4  15   1       78.69       83.53     41.64 o 
  -3  16   1      285.09      292.96     52.80 o 
  -2  16   1      121.54      155.74     38.07 o 
  -1  16   1        2.63       18.15     29.62 o 
   0  16   1       16.17       25.17     35.00 o 
   1  16   1        2.85      -30.62     32.26 o 
   2  16   1      118.47      160.06     44.44 o 
   3  16   1      288.32      369.01     45.90 o 
  -2  17   1       11.89       25.46     37.38 o 
  -1  17   1       13.23       -6.18     32.27 o 
   0  17   1        3.67      -37.89     35.14 o 
   1  17   1       13.00       16.06     35.70 o 
   2  17   1       11.43       88.01     34.89 o 
   1   0   2    21264.47    21029.17   1817.62 o 
   2   0   2    13053.04    13823.77    910.16 o 
   3   0   2     1288.23     1206.17     33.51 o 
   4   0   2       87.56      120.73     10.10 o 
   5   0   2      721.02      684.26     34.58 o 
   6   0   2        3.16        8.02     17.47 o 
   7   0   2     1193.93     1213.82     65.86 o 
   8   0   2       26.40        3.12     14.17 o 
  -8   1   2       15.02       26.04     23.93 o 
  -7   1   2      408.15      453.99     51.22 o 
  -6   1   2      350.90      320.02     22.91 o 
  -5   1   2     1140.35     1119.85     50.48 o 
  -4   1   2      115.93      115.49     11.34 o 
  -3   1   2     3093.62     2860.94     90.11 o 
  -2   1   2     5750.16     5708.62    225.53 o 
  -1   1   2     2104.41     1765.02    112.43 o 
   1   1   2     2368.66     2272.46     46.71 o 
   2   1   2     6051.58     5765.34    218.73 o 
   3   1   2     3807.06     3566.84    115.70 o 
   4   1   2       76.72       71.51     10.82 o 
   5   1   2     1080.28     1036.75     43.89 o 
   6   1   2      320.51      310.53     18.67 o 
   7   1   2      512.56      515.26     31.55 o 
   8   1   2       19.14       20.33     18.22 o 
  -8   2   2       43.08       25.40     25.08 o 
  -7   2   2      110.56      119.69     26.81 o 
  -6   2   2       31.23       32.94     11.69 o 
  -5   2   2      239.34      248.83     20.99 o 
  -4   2   2      731.63      797.16     24.65 o 
  -3   2   2     3221.58     2955.33    175.86 o 
  -2   2   2     2612.07     2370.91     82.32 o 
  -1   2   2     1431.81     1207.88     31.32 o 
   0   2   2    20762.92    21508.26   2692.29 o 
   1   2   2     1333.50     1147.42     63.20 o 
   2   2   2     3210.40     3060.02     92.05 o 
   3   2   2     3376.97     3387.83     94.36 o 
   4   2   2      691.26      695.28     28.17 o 
   5   2   2      348.06      368.71     21.35 o 
   6   2   2       15.89       21.74     12.79 o 
   7   2   2      123.45      117.52     23.46 o 
   8   2   2       45.69       66.56     26.04 o 
  -8   3   2       27.57       31.45     17.41 o 
  -7   3   2       45.39       35.83     21.91 o 
  -6   3   2      229.95      227.40     19.60 o 
  -5   3   2     2052.67     2207.20    124.92 o 
  -4   3   2       96.41       90.64     19.49 o 
  -3   3   2      155.65      134.65     24.23 o 
  -2   3   2     1531.56     1459.14     44.10 o 
  -1   3   2     3941.48     3577.73    110.51 o 
   0   3   2    16424.07    15939.34   1683.91 o 
   1   3   2     3478.65     3151.21    114.82 o 
   2   3   2     1430.41     1413.84     62.48 o 
   3   3   2      299.38      290.45     14.87 o 
   4   3   2      131.81      134.28     14.11 o 
   5   3   2     2337.41     2387.32    129.24 o 
   6   3   2      220.12      253.10     28.81 o 
   7   3   2       16.83       31.88     18.92 o 
   8   3   2       29.11       36.66     26.87 o 
  -8   4   2       44.24       29.12     28.03 o 
  -7   4   2      291.70      302.12     32.16 o 
  -6   4   2       96.86      102.65     23.41 o 
  -5   4   2      540.13      579.40     27.18 o 
  -4   4   2     2021.47     2136.28     98.07 o 
  -3   4   2       42.08       45.62      9.88 o 
  -2   4   2     2497.66     2493.34     88.03 o 
  -1   4   2     4255.97     3761.64    156.39 o 
   0   4   2      254.16      275.80     12.68 o 
   1   4   2     3951.65     3546.89    142.82 o 
   2   4   2     2009.54     2071.48    109.35 o 
   3   4   2       79.09       53.52      8.96 o 
   4   4   2     2172.30     2289.88    114.23 o 
   5   4   2      515.68      548.97     33.45 o 
   6   4   2      116.16      116.45     24.35 o 
   7   4   2      288.73      307.20     53.86 o 
   8   4   2       51.36       12.72     23.95 o 
  -8   5   2       20.31       28.87     28.51 o 
  -7   5   2       36.70       34.87     17.69 o 
  -6   5   2      110.25      103.27     18.35 o 
  -5   5   2     1068.95     1107.79     48.23 o 
  -4   5   2      959.41     1007.19     57.75 o 
  -3   5   2      990.94     1141.52     88.40 o 
  -2   5   2     7110.95     6979.86    500.02 o 
  -1   5   2     1236.40     1108.44     65.68 o 
   0   5   2     1076.27      927.80     32.57 o 
   1   5   2     1005.15      876.05     30.22 o 
   2   5   2     6579.90     6879.42    567.12 o 
   3   5   2      962.17      977.51     48.57 o 
   4   5   2     1091.64     1085.59     46.44 o 
   5   5   2      807.35      903.52     53.35 o 
   6   5   2       85.62       78.16     27.60 o 
   7   5   2       54.77       69.76     25.74 o 
   8   5   2       17.73        7.14     16.77 o 
  -7   6   2      248.77      276.18     25.41 o 
  -6   6   2       21.60       20.06     14.32 o 
  -5   6   2     1111.34     1199.90     54.25 o 
  -4   6   2      225.07      223.04     16.08 o 
  -3   6   2     1426.19     1867.95    304.09 o 
  -2   6   2      287.45      258.40     16.30 o 
  -1   6   2     1267.98     1533.84    374.34 o 
   0   6   2     2190.15     2534.94    300.38 o 
   1   6   2     1545.26     1333.31    349.84 o 
   2   6   2      130.77      133.94     22.30 o 
   3   6   2     1315.46     1592.55    198.22 o 
   4   6   2      184.65      187.89     22.14 o 
   5   6   2      918.71     1044.93     68.34 o 
   6   6   2       29.50       25.56     19.43 o 
   7   6   2      214.91      189.47     33.43 o 
  -7   7   2      261.42      241.47     26.41 o 
  -6   7   2       35.99       39.78     11.37 o 
  -5   7   2      381.28      400.05     49.32 o 
  -4   7   2      238.04      263.55     23.61 o 
  -3   7   2        1.31        1.65     11.79 o 
  -2   7   2     2366.14     2344.49     91.46 o 
  -1   7   2       46.49       41.38     14.95 o 
   0   7   2       77.16       56.13     27.11 o 
   1   7   2       14.52       11.42     18.45 o 
   2   7   2     2362.23     2263.62    130.68 o 
   3   7   2        9.43       21.33     20.42 o 
   4   7   2      180.21      207.20     25.30 o 
   5   7   2      342.16      442.90     75.30 o 
   6   7   2       26.11       26.09     17.04 o 
   7   7   2      208.69      213.32     21.69 o 
  -7   8   2       60.46      102.65     42.88 o 
  -6   8   2      347.05      368.41     38.07 o 
  -5   8   2       21.62       24.21     10.99 o 
  -4   8   2      170.60      116.66     48.07 o 
  -3   8   2       34.94       49.82     15.10 o 
  -2   8   2      880.88     1565.97    438.38 o 
  -1   8   2      322.03      316.31     38.05 o 
   0   8   2      148.82      119.87     22.62 o 
   1   8   2      330.58      290.36     35.06 o 
   2   8   2     1006.35     1876.45    413.94 o 
   3   8   2       16.16       24.03     18.80 o 
   4   8   2      159.46      138.99     18.16 o 
   5   8   2       35.99       24.93     15.48 o 
   6   8   2      361.18      425.97     38.81 o 
   7   8   2       40.57       50.02     26.38 o 
  -7   9   2        8.85      -40.10     34.63 o 
  -6   9   2      126.70      109.84     18.99 o 
  -5   9   2      437.74      491.86     71.92 o 
  -4   9   2     1510.82     1462.59     91.58 o 
  -3   9   2      236.76      220.48     24.62 o 
  -2   9   2       28.18       39.50     18.93 o 
  -1   9   2       62.51       56.47     19.01 o 
   0   9   2      285.32      307.72     25.49 o 
   1   9   2       46.84       34.62     16.37 o 
   2   9   2        6.79        3.94     23.85 o 
   3   9   2      247.78      219.48     21.77 o 
   4   9   2     1611.78     1689.86     87.75 o 
   5   9   2      440.33      529.14     72.08 o 
   6   9   2      147.90      124.12     36.47 o 
   7   9   2       22.74       35.38     15.56 o 
  -7  10   2       81.94       86.69     46.70 o 
  -6  10   2       25.53       41.29     15.57 o 
  -5  10   2       17.64       45.77     19.08 o 
  -4  10   2       49.23       42.08     19.11 o 
  -3  10   2      567.03      499.87     53.24 o 
  -2  10   2      305.94      379.08     35.24 o 
  -1  10   2     1213.61     1224.48     92.38 o 
   0  10   2      584.62      476.01     69.41 o 
   1  10   2     1177.66     1414.49     95.09 o 
   2  10   2      341.44      432.08     36.80 o 
   3  10   2      609.87      569.57     44.80 o 
   4  10   2       82.34      102.67     25.26 o 
   5  10   2        7.02       27.19     18.69 o 
   6  10   2       29.05       54.18     28.26 o 
   7  10   2       86.04      103.78     63.35 o 
  -6  11   2        6.13        9.45     29.47 o 
  -5  11   2       34.28       34.61     14.54 o 
  -4  11   2       92.15       94.39     21.16 o 
  -3  11   2       52.39       59.31     25.83 o 
  -2  11   2     1183.61     1455.23    242.90 o 
  -1  11   2      289.16      290.57     38.21 o 
   0  11   2       84.08      109.51     23.04 o 
   1  11   2      270.80      266.83     48.86 o 
   2  11   2     1126.35     1185.18     90.56 o 
   3  11   2       59.32       62.84     26.85 o 
   4  11   2       92.39       70.12     27.55 o 
   5  11   2       31.05       29.35     23.21 o 
   6  11   2       10.52       44.64     42.70 o 
  -6  12   2       34.70       -4.68     56.77 o 
  -5  12   2       50.22       26.37     22.71 o 
  -4  12   2      126.70      139.75     42.62 o 
  -3  12   2      182.60      163.40     26.12 o 
  -2  12   2      584.12      570.17     64.01 o 
   0  12   2      105.46      372.63    150.43 o 
   1  12   2      936.18     1237.04    328.11 o 
   2  12   2      549.04      558.28     95.61 o 
   3  12   2      172.97      169.16     25.71 o 
   4  12   2      140.39      140.60     33.50 o 
   5  12   2       41.65       97.66     24.49 o 
   6  12   2       35.45       48.28     26.41 o 
  -5  13   2       11.28       17.98     17.82 o 
  -4  13   2      130.62      123.38     50.39 o 
  -3  13   2       40.02       36.47     27.16 o 
  -2  13   2      472.58      498.29     56.44 o 
  -1  13   2      317.85      400.42    108.82 o 
   0  13   2        4.90       22.86     28.04 o 
   1  13   2      298.13      446.30     98.00 o 
   2  13   2      444.09      472.10     58.39 o 
   3  13   2       38.12       32.82     25.16 o 
   4  13   2      110.93      100.72     35.84 o 
   5  13   2        9.23       -7.57     23.59 o 
  -5  14   2       59.38       60.88     46.51 o 
  -4  14   2      124.07      140.15     33.29 o 
  -3  14   2       62.51       95.71     34.12 o 
  -2  14   2       23.42       55.39     34.07 o 
  -1  14   2      213.74      204.40     31.66 o 
   0  14   2        0.17        0.88     27.42 o 
   1  14   2      200.90      171.78     42.55 o 
   2  14   2       24.02       59.56     31.13 o 
   3  14   2       60.05       81.13     26.93 o 
   4  14   2      110.79      111.82     67.86 o 
   5  14   2       55.95       76.73     44.25 o 
  -4  15   2       59.45      107.65     64.31 o 
  -3  15   2      165.55      176.61     61.43 o 
  -2  15   2      225.37      218.60     38.70 o 
  -1  15   2       46.87       58.52     31.86 o 
   0  15   2       86.89       85.76     36.01 o 
   1  15   2       50.97       17.83     27.23 o 
   2  15   2      223.74      206.85     41.98 o 
   3  15   2      166.30       93.21     31.73 o 
   4  15   2       63.35       98.47     66.40 o 
  -3  16   2       97.15      114.09     67.07 o 
  -2  16   2      140.56      162.62     40.14 o 
  -1  16   2       54.92       45.97     30.18 o 
   0  16   2        0.07       15.33     29.68 o 
   1  16   2       56.27      102.67     33.06 o 
   2  16   2      136.88      167.58     34.41 o 
   3  16   2       97.80      134.16     58.33 o 
  -2  17   2       19.49      -19.73     25.70 o 
  -1  17   2       58.67       53.66     41.53 o 
   0  17   2       29.75       -3.27     41.45 o 
   1  17   2       57.94       51.68     39.85 o 
   2  17   2       18.66       42.67     32.83 o 
   1   0   3    18134.05    18179.42   1483.37 o 
   2   0   3    17599.72    17004.90   1300.39 o 
   3   0   3      539.38      430.67     15.07 o 
   4   0   3      937.84      791.80     27.21 o 
   5   0   3      193.25      194.45     15.25 o 
   6   0   3      351.47      411.73     22.22 o 
   7   0   3        8.67       24.30     17.62 o 
   8   0   3        3.51       17.15     25.00 o 
  -8   1   3       55.96       34.64     19.69 o 
  -7   1   3      121.23      124.86     19.04 o 
  -6   1   3      359.13      363.48     25.27 o 
  -5   1   3       61.51       56.49     11.81 o 
  -4   1   3      155.96      193.21     12.17 o 
  -3   1   3      639.21      614.96     18.45 o 
  -2   1   3      507.00      500.27     12.63 o 
  -1   1   3    28113.93    25810.30   4147.14 o 
   1   1   3    29509.05    29260.63   4655.80 o 
   2   1   3      413.55      398.08     12.63 o 
   3   1   3      504.57      488.64     22.87 o 
   4   1   3      232.08      235.25     13.89 o 
   5   1   3       68.27       58.20     10.36 o 
   6   1   3      304.66      295.70     22.59 o 
   7   1   3      115.38       95.24     17.98 o 
   8   1   3       57.38       40.55     16.86 o 
  -8   2   3       11.44       10.92     19.09 o 
  -7   2   3      170.73      147.14     20.05 o 
  -6   2   3      843.24      885.91     42.28 o 
  -5   2   3      147.66      153.10     15.59 o 
  -4   2   3     2772.73     2720.66     86.97 o 
  -3   2   3     2307.71     2363.16    138.89 o 
  -2   2   3     3538.08     3182.68    107.30 o 
  -1   2   3     6064.78     5768.35    256.42 o 
   0   2   3     2514.61     2360.68     60.98 o 
   1   2   3     5191.72     4822.17    165.52 o 
   2   2   3     4037.07     3920.51    184.60 o 
   3   2   3     2431.78     2553.97    108.95 o 
   4   2   3     2427.51     2249.26     92.25 o 
   5   2   3      173.72      185.11     18.22 o 
   6   2   3      739.25      886.44     47.22 o 
   7   2   3      179.75      157.45     27.30 o 
   8   2   3        8.20       -7.32     29.07 o 
  -8   3   3      142.47       92.82     30.85 o 
  -7   3   3      151.29      110.90     29.01 o 
  -6   3   3      824.60      837.68     45.17 o 
  -5   3   3      539.46      633.32     55.90 o 
  -4   3   3      259.31      303.22     19.63 o 
  -3   3   3     6396.14     6582.83    338.33 o 
  -1   3   3     9223.17     8848.96    554.01 o 
   0   3   3     2988.83     3093.41    114.92 o 
   1   3   3    10857.18    10729.84    747.82 o 
   2   3   3      762.82      688.65     27.01 o 
   3   3   3     5927.92     6068.75    301.97 o 
   4   3   3      148.30      161.17     27.12 o 
   5   3   3      565.58      684.01     68.10 o 
   6   3   3      866.10      895.85     79.72 o 
   7   3   3      124.70       81.65     30.94 o 
   8   3   3      124.49       93.55     30.88 o 
  -8   4   3       71.31       63.30     43.67 o 
  -7   4   3        0.65        7.34     12.63 o 
  -6   4   3      982.30      950.07     65.41 o 
  -5   4   3       51.66       68.72     18.87 o 
  -4   4   3      532.25      611.48     59.10 o 
  -3   4   3      245.30      240.45     10.91 o 
  -2   4   3     2561.00     2304.42     98.65 o 
  -1   4   3     2737.31     2700.74     95.98 o 
   0   4   3     2054.65     1803.44     72.59 o 
   1   4   3     3301.15     3105.48    114.89 o 
   2   4   3     2320.76     2465.46    199.86 o 
   3   4   3      116.84      107.30     13.46 o 
   4   4   3      727.57      699.01     33.70 o 
   5   4   3       52.65       55.11     22.99 o 
   6   4   3      987.52     1025.79     63.50 o 
   7   4   3        1.57        4.55     23.05 o 
   8   4   3       81.09      112.19     26.70 o 
  -8   5   3      111.62       83.79     34.12 o 
  -7   5   3      172.76      128.09     18.80 o 
  -6   5   3      650.38      651.67     40.17 o 
  -5   5   3      653.20      666.01     34.17 o 
  -4   5   3      291.79      311.87     23.44 o 
  -3   5   3     1149.74     1012.69     45.86 o 
  -2   5   3     1011.78     1012.11     60.17 o 
  -1   5   3      475.14      482.63     21.95 o 
   0   5   3     4669.76     4123.09    219.33 o 
   1   5   3      296.25      306.23     20.23 o 
   2   5   3      852.88     1008.76    122.12 o 
   3   5   3     1377.87     1261.59     50.26 o 
   4   5   3      292.47      335.99     31.25 o 
   5   5   3      607.99      700.02     49.32 o 
   6   5   3      611.17      638.64     69.97 o 
   7   5   3      165.34      151.88     25.27 o 
   8   5   3       95.23       99.83     19.45 o 
  -7   6   3        4.70       -1.76      8.07 o 
  -6   6   3      212.02      199.55     17.47 o 
  -5   6   3      579.68      601.79     35.69 o 
  -4   6   3     1393.93     1731.51    117.80 o 
  -3   6   3     1106.23     1342.63    143.23 o 
  -2   6   3     1167.55     1135.30     48.97 o 
  -1   6   3     1925.99     2233.66    176.81 o 
   0   6   3     1685.27     2792.04    420.49 o 
   1   6   3     1695.59     1619.61     61.94 o 
   2   6   3     1016.73      993.16     45.71 o 
   3   6   3     1153.88     1279.43     67.82 o 
   4   6   3     1435.76     1503.65     85.68 o 
   5   6   3      490.91      546.63     54.62 o 
   6   6   3      270.45      305.33     36.13 o 
   7   6   3        5.98       16.98     14.87 o 
  -7   7   3       11.22       28.30     32.32 o 
  -6   7   3      159.77      181.23     17.34 o 
  -5   7   3      309.08      282.09     21.79 o 
  -4   7   3      580.88      644.92     63.88 o 
  -3   7   3      618.86      691.01     40.53 o 
  -2   7   3      432.92      378.28     21.38 o 
  -1   7   3     3121.44     2917.97    147.11 o 
   0   7   3     2730.22     3047.53    209.26 o 
   1   7   3     3154.29     2900.61    138.36 o 
   2   7   3      387.58      339.86     60.75 o 
   3   7   3      420.56      491.43     39.87 o 
   4   7   3      628.97      702.08     69.47 o 
   5   7   3      366.13      326.11     27.32 o 
   6   7   3      224.87      266.96     24.51 o 
   7   7   3       14.54       -3.42     24.17 o 
  -7   8   3       10.64      -23.13     35.37 o 
  -5   8   3      419.74      383.20     44.36 o 
  -4   8   3      388.67      401.94     18.22 o 
  -3   8   3      594.61      648.87     36.24 o 
  -2   8   3     1608.96     1616.87     79.30 o 
  -1   8   3      840.90      824.27     68.33 o 
   0   8   3       11.61       11.27     15.06 o 
   1   8   3      944.80     1016.23     73.25 o 
   2   8   3     1678.59     1685.53     78.13 o 
   3   8   3      611.50      702.69     77.14 o 
   4   8   3      359.83      426.62     48.23 o 
   5   8   3      339.91      365.26     53.88 o 
   6   8   3      156.39      113.70     17.80 o 
   7   8   3       10.02       -5.40     16.31 o 
  -7   9   3        9.39      -17.43     31.68 o 
  -6   9   3      180.76      194.50     22.74 o 
  -5   9   3        4.82        7.51     13.19 o 
  -4   9   3      163.28      187.78     24.29 o 
  -3   9   3      472.80      421.34     44.51 o 
  -2   9   3      244.21      160.36     46.91 o 
  -1   9   3      627.31      648.74     53.08 o 
   0   9   3      107.28      165.90     52.40 o 
   1   9   3      504.99      586.74     79.61 o 
   2   9   3      231.61      206.47     22.08 o 
   3   9   3      468.55      385.68     29.60 o 
   4   9   3      182.32      217.09     31.75 o 
   5   9   3       12.47        6.69     15.71 o 
   6   9   3      166.57      168.88     28.11 o 
   7   9   3       11.22       32.64     18.51 o 
  -6  10   3      134.25      158.41     19.25 o 
  -5  10   3      455.52      470.39     42.65 o 
  -4  10   3      182.97      198.94     27.36 o 
  -3  10   3      122.26       80.29     30.65 o 
  -2  10   3     1404.85     1391.28    118.16 o 
  -1  10   3       75.71      109.53     34.76 o 
   0  10   3        9.64       13.67     22.78 o 
   1  10   3      101.67      107.70     27.60 o 
   2  10   3     1324.30     1381.24     94.28 o 
   3  10   3       75.93       59.62     31.93 o 
   4  10   3      167.70      162.22     53.00 o 
   5  10   3      399.54      401.18     30.00 o 
   6  10   3      131.99      127.84     33.17 o 
  -6  11   3        8.64       15.22     34.96 o 
  -5  11   3       48.48       25.75     22.70 o 
  -4  11   3       70.03       69.64     30.96 o 
  -3  11   3      274.94      240.14     48.11 o 
  -2  11   3      375.36      429.22     95.31 o 
  -1  11   3       19.97       23.50     21.96 o 
   0  11   3       87.73      100.08     23.64 o 
   1  11   3       10.98       15.34     35.52 o 
   2  11   3      409.94      386.88     47.05 o 
   3  11   3      329.81      344.56     45.86 o 
   4  11   3       71.32       35.86     39.48 o 
   5  11   3       40.55       38.13     19.21 o 
   6  11   3       14.36       36.39     15.41 o 
  -6  12   3       24.80       -1.15     48.03 o 
  -5  12   3        0.12      -13.51     18.36 o 
  -4  12   3       18.01       24.00     30.62 o 
  -3  12   3      102.12      106.81     21.56 o 
  -2  12   3       21.80       77.70     51.48 o 
  -1  12   3      160.10      161.04     38.69 o 
   0  12   3     1075.91     1146.94     78.56 o 
   1  12   3      176.25      149.43     29.78 o 
   2  12   3       23.85       43.28     24.42 o 
   3  12   3       91.43       97.30     27.60 o 
   4  12   3       14.54       22.35     52.76 o 
   5  12   3        0.55       -3.48     16.59 o 
   6  12   3       27.79       51.86     17.85 o 
  -5  13   3       19.10       41.16     24.49 o 
  -4  13   3       10.42       33.87     33.59 o 
  -3  13   3      105.54       95.34     29.67 o 
  -2  13   3      118.03      114.40     28.43 o 
  -1  13   3      509.71      598.58     80.03 o 
   0  13   3      449.70      452.18     51.94 o 
   1  13   3      536.16      632.34     86.69 o 
   2  13   3      130.54      110.59     27.01 o 
   3  13   3      104.01       91.38     33.17 o 
   4  13   3       10.64       42.78     59.18 o 
   5  13   3       18.45        2.51     18.60 o 
  -5  14   3       35.42      -62.89     75.91 o 
  -4  14   3      120.66      151.22     44.90 o 
  -3  14   3      161.83      155.41     29.21 o 
  -2  14   3      174.78      118.96     29.68 o 
  -1  14   3       13.69       44.39     34.92 o 
   0  14   3      238.94      164.93     38.37 o 
   1  14   3       11.63       13.08     24.62 o 
   2  14   3      169.63      125.25     32.94 o 
   3  14   3      177.21      144.88     40.66 o 
   4  14   3      124.27      129.39    198.12 o 
   5  14   3       35.43        3.89     26.51 o 
  -4  15   3       58.60       92.00     29.06 o 
  -3  15   3       75.72      105.80     36.75 o 
  -2  15   3       51.31       77.09     32.22 o 
  -1  15   3       24.47       -5.76     23.69 o 
   0  15   3        7.43        9.74     26.94 o 
   1  15   3       25.07        8.04     37.38 o 
   2  15   3       50.91      146.13     57.39 o 
   3  15   3       80.93       78.66     34.82 o 
   4  15   3       58.10      122.17     42.21 o 
  -3  16   3       98.30       87.27     28.06 o 
  -2  16   3       88.51       66.74     30.71 o 
  -1  16   3       63.39       38.54     54.01 o 
   0  16   3        4.87       -7.66     28.39 o 
   1  16   3       64.56       57.57     35.22 o 
   2  16   3       86.52       91.08     41.91 o 
   3  16   3       95.51       53.08     30.36 o 
  -2  17   3        7.30       -5.73     31.43 o 
  -1  17   3        5.49       47.31     48.58 o 
   0  17   3        1.96       30.37     41.93 o 
   1  17   3        5.60       20.04     37.95 o 
   2  17   3        7.96       23.66     29.99 o 
   1   0   4      398.56      423.08      9.21 o 
   2   0   4     1421.99     1421.78     31.61 o 
   3   0   4     3716.80     3782.62    123.88 o 
   4   0   4      468.50      504.94     24.13 o 
   5   0   4     1870.18     1946.18     80.59 o 
   6   0   4      103.40       88.53     12.82 o 
   7   0   4     1032.18     1107.65     73.77 o 
   8   0   4        5.42        9.65     22.87 o 
  -8   1   4       45.37       34.18     21.56 o 
  -7   1   4       54.56       50.89     17.61 o 
  -6   1   4      172.76      158.43     19.17 o 
  -5   1   4       24.94       20.27     13.46 o 
  -4   1   4     2276.73     2431.51     93.55 o 
  -3   1   4     4080.48     4297.93    168.72 o 
  -2   1   4     8344.51     8379.54    408.00 o 
  -1   1   4     6780.85     6375.98    338.20 o 
   0   1   4     9975.93     9829.11    540.05 o 
   1   1   4     7004.88     6818.19    260.47 o 
   2   1   4     7960.64     7862.68    364.44 o 
   3   1   4     4104.68     4116.18    141.84 o 
   4   1   4     2309.90     2442.51     83.96 o 
   5   1   4       30.84       25.06     10.76 o 
   6   1   4      169.74      145.00     20.30 o 
   7   1   4       52.23       35.19     13.26 o 
   8   1   4       42.92       50.70     20.57 o 
  -8   2   4       12.59       11.96     14.65 o 
  -7   2   4      124.41      146.95     18.36 o 
  -6   2   4       80.72       64.29     12.35 o 
  -5   2   4     1093.94     1216.97     45.93 o 
  -4   2   4      225.57      206.67     17.01 o 
  -3   2   4     7452.92     7292.19    381.76 o 
  -2   2   4     1075.72     1026.54     43.91 o 
  -1   2   4    18030.61    17552.29   1846.16 o 
   0   2   4    19863.67    20533.26   2242.91 o 
   1   2   4    18227.36    17444.67   1656.82 o 
   2   2   4     1092.96     1029.07     55.77 o 
   3   2   4     7601.77     7850.38    404.86 o 
   4   2   4      270.89      213.49     11.43 o 
   5   2   4     1079.75     1186.43     53.14 o 
   6   2   4       73.89       87.60     14.33 o 
   7   2   4      101.85       89.32     27.73 o 
   8   2   4       15.59       33.87     23.01 o 
  -8   3   4       30.26       30.24     29.71 o 
  -7   3   4       21.53        3.96     21.05 o 
  -6   3   4      168.90      197.43     22.04 o 
  -5   3   4       21.34       18.06      9.65 o 
  -4   3   4      673.69      745.99     39.90 o 
  -3   3   4     1935.00     1930.73     53.83 o 
  -2   3   4     2370.15     2317.87     87.63 o 
  -1   3   4    10874.07    11423.58    952.64 o 
   0   3   4     8481.92     8847.44    574.82 o 
   1   3   4    11490.40    11384.61    767.43 o 
   2   3   4     2204.88     2043.27     81.48 o 
   3   3   4     1921.74     1986.73     79.42 o 
   4   3   4      801.02      844.14     35.35 o 
   5   3   4       15.78       15.80     15.09 o 
   6   3   4      130.88      147.18     21.67 o 
   7   3   4       40.43       35.93     20.77 o 
   8   3   4       28.88       51.30     25.15 o 
  -8   4   4       18.87       32.94     31.60 o 
  -7   4   4       31.66       19.22     16.97 o 
  -6   4   4       54.79       58.47     19.80 o 
  -5   4   4     1273.63     1282.05     65.49 o 
  -4   4   4      505.22      553.57     33.76 o 
  -3   4   4     4044.78     3933.53    145.68 o 
  -2   4   4     5624.14     5583.92    289.71 o 
  -1   4   4      450.25      443.07     15.49 o 
   0   4   4      127.39      103.29      9.47 o 
   1   4   4      535.78      479.69     15.84 o 
   2   4   4     5459.18     5351.00    554.66 o 
   3   4   4     3669.15     3759.49    163.04 o 
   4   4   4      407.34      425.03     28.67 o 
   5   4   4     1199.28     1278.57     73.54 o 
   6   4   4       69.50       79.33     23.49 o 
   7   4   4       12.14       29.02     17.91 o 
   8   4   4       15.00        7.93     21.83 o 
  -8   5   4       13.34       29.03     55.99 o 
  -7   5   4      101.37      107.30     14.54 o 
  -6   5   4       69.63       52.39     12.22 o 
  -5   5   4      351.08      415.49     49.61 o 
  -4   5   4      891.95      814.11     45.39 o 
  -3   5   4      185.40      191.51     10.90 o 
  -2   5   4     9057.89     9197.33    709.55 o 
  -1   5   4      437.56      540.76     53.62 o 
   0   5   4      749.85      934.01    199.60 o 
   1   5   4      544.01      609.27     37.88 o 
   2   5   4    10126.36    10012.22    785.75 o 
   3   5   4      195.72      210.82     29.95 o 
   4   5   4      809.21      790.53     40.21 o 
   5   5   4      427.77      502.50     31.05 o 
   6   5   4       56.48       23.22     24.50 o 
   7   5   4      137.15      142.65     29.16 o 
   8   5   4       20.57       12.75     19.86 o 
  -7   6   4      314.08      238.59     20.25 o 
  -6   6   4      220.08      246.58     34.27 o 
  -5   6   4       90.99       68.78     11.38 o 
  -4   6   4      959.06     1120.84    154.56 o 
  -3   6   4      329.57      319.42     30.77 o 
  -2   6   4       20.45       24.74      9.52 o 
  -1   6   4      931.56      915.95     73.42 o 
   0   6   4     1245.39     2162.11    404.46 o 
   1   6   4      909.13      888.60     87.98 o 
   2   6   4       16.54        7.62     13.16 o 
   3   6   4      454.96      469.32     32.62 o 
   4   6   4     1082.41     1265.01     64.19 o 
   5   6   4      207.16      218.09     18.00 o 
   6   6   4      245.30      261.10     31.54 o 
   7   6   4      311.06      330.74     29.66 o 
  -7   7   4       14.39       25.17     31.43 o 
  -6   7   4      225.56      201.19     15.64 o 
  -5   7   4       70.22       72.59     10.78 o 
  -4   7   4      530.66      433.72     13.46 o 
  -3   7   4       16.13        5.22     15.83 o 
  -2   7   4     1541.16     1442.15     70.27 o 
  -1   7   4      131.43      182.22     19.56 o 
   1   7   4      237.45      281.27     26.02 o 
   2   7   4     1394.20     1340.13     58.00 o 
   3   7   4       21.90       46.64     55.16 o 
   4   7   4      585.21      523.97     38.50 o 
   5   7   4       37.13       38.67     16.68 o 
   6   7   4      220.08      299.74     48.68 o 
   7   7   4        7.71       16.99     20.48 o 
  -7   8   4       35.96      -16.18     32.07 o 
  -6   8   4       92.72       68.91     12.77 o 
  -5   8   4      582.56      617.72     42.38 o 
  -4   8   4      323.94      354.91     35.94 o 
  -3   8   4       64.89       57.53     18.72 o 
  -2   8   4      434.29      730.44     97.84 o 
  -1   8   4      173.66      188.68     23.35 o 
   0   8   4        7.31       10.01     12.69 o 
   1   8   4      205.60      190.00    106.70 o 
   3   8   4       34.89       51.97     23.87 o 
   4   8   4      349.65      346.46     28.28 o 
   5   8   4      501.51      458.90     37.55 o 
   6   8   4      115.31       89.53     19.35 o 
   7   8   4       25.62       11.50     21.78 o 
  -7   9   4       30.71        4.04     40.78 o 
  -6   9   4      246.61      171.60     21.32 o 
  -5   9   4      304.46      292.72     45.46 o 
  -4   9   4       32.15       35.32     20.56 o 
  -3   9   4       54.78       35.79     15.91 o 
  -2   9   4      403.12      387.90     27.17 o 
  -1   9   4      406.52      378.87     26.11 o 
   0   9   4       17.73       12.74     14.32 o 
   1   9   4      395.14      357.19     60.01 o 
   2   9   4      419.27      343.06     42.09 o 
   3   9   4       65.12       41.08     21.14 o 
   4   9   4       13.88       14.90     21.25 o 
   5   9   4      312.56      359.48     41.00 o 
   6   9   4      235.11      206.44     28.12 o 
   7   9   4       20.28       32.58     18.81 o 
  -6  10   4       10.92       49.81     30.76 o 
  -5  10   4       69.56       32.04     13.84 o 
  -4  10   4      343.09      396.87     44.10 o 
  -3  10   4      103.32      114.69     39.94 o 
  -2  10   4      361.34      637.06    149.06 o 
  -1  10   4       94.91       89.54     21.79 o 
   0  10   4      404.42      308.18     42.84 o 
   1  10   4      101.59       84.44     29.73 o 
   2  10   4      445.82      660.92    203.65 o 
   3  10   4      129.23      141.46     20.28 o 
   4  10   4      378.67      439.21     41.23 o 
   5  10   4       56.18       53.13     17.65 o 
   6  10   4       16.77       23.48     22.69 o 
  -6  11   4        8.43      -32.67     37.87 o 
  -5  11   4       16.20       51.24     24.86 o 
  -4  11   4        9.08       17.31     28.03 o 
  -3  11   4      229.31      273.63     35.31 o 
  -2  11   4      396.92      343.36     29.55 o 
  -1  11   4      575.98      529.84     77.59 o 
   0  11   4      586.94      506.18     47.87 o 
   1  11   4      596.28      580.58     45.16 o 
   2  11   4      393.46      312.29     52.94 o 
   3  11   4      216.99      216.06     34.29 o 
   4  11   4        2.86        5.58     26.81 o 
   5  11   4       10.44       28.93     27.19 o 
   6  11   4        5.43        3.56     26.34 o 
  -6  12   4        0.94       61.62     40.44 o 
  -5  12   4       43.84       58.85     32.16 o 
  -4  12   4       53.41       44.27     32.55 o 
  -3  12   4       54.53       35.24     33.48 o 
  -2  12   4      524.94      532.00     37.63 o 
  -1  12   4       35.10       42.62     20.14 o 
   1  12   4       36.34       12.75     24.09 o 
   2  12   4      488.68      390.93    111.42 o 
   3  12   4       57.43       46.84     28.56 o 
   4  12   4       74.99       76.78     32.54 o 
   5  12   4       48.98       33.06     25.62 o 
   6  12   4        1.57      -15.47     27.58 o 
  -5  13   4      122.13      134.28     26.78 o 
  -4  13   4       21.67       19.27     19.44 o 
  -3  13   4       25.18       34.75     18.84 o 
  -2  13   4      313.15      302.34     82.54 o 
  -1  13   4      457.47      694.65    109.66 o 
   0  13   4        4.94       30.89     26.29 o 
   1  13   4      481.85      547.76     78.38 o 
   2  13   4      315.00      240.57     40.90 o 
   3  13   4       28.70       14.95     40.48 o 
   4  13   4       24.51       36.35     41.31 o 
   5  13   4      124.92       94.82     29.42 o 
  -5  14   4       23.74     -117.00     78.00 o 
  -4  14   4        8.72       43.42     35.87 o 
  -3  14   4      215.53      185.81     43.98 o 
  -2  14   4       84.68       74.46     24.94 o 
  -1  14   4       31.81       28.03     36.31 o 
   0  14   4        0.10       25.02     29.65 o 
   1  14   4       32.67       63.28     26.84 o 
   2  14   4       79.65       92.69     26.95 o 
   3  14   4      217.98      182.83     59.03 o 
   4  14   4       11.33       31.77     31.00 o 
   5  14   4       21.13       25.93     56.02 o 
  -4  15   4        5.80       12.83     23.43 o 
  -3  15   4       43.23       59.39     33.54 o 
  -2  15   4      130.70      141.79     29.59 o 
  -1  15   4       55.53       27.83     39.72 o 
   0  15   4        5.31       16.51     25.07 o 
   1  15   4       58.04       23.67     30.45 o 
   2  15   4      129.04      168.86     37.05 o 
   3  15   4       40.74       54.93     36.41 o 
   4  15   4        7.63      -47.23     83.19 o 
  -3  16   4       41.10       12.51     32.11 o 
  -2  16   4       57.01       68.04     37.43 o 
  -1  16   4       19.77       35.42     27.16 o 
   0  16   4        7.02      -10.99     37.95 o 
   1  16   4       19.84       23.51     35.21 o 
   2  16   4       59.07       71.19     42.17 o 
   3  16   4       40.40       35.30     47.01 o 
  -2  17   4       29.76       -1.75     31.13 o 
  -1  17   4        0.44        5.48     34.47 o 
   0  17   4        0.24      -28.07     38.58 o 
   1  17   4        0.65       40.25     28.79 o 
   2  17   4       30.53       47.96     31.53 o 
   1   0   5    11268.32    10663.88    726.27 o 
   2   0   5     1093.46      917.52     21.87 o 
   3   0   5      899.55      996.81     36.32 o 
   4   0   5     2199.62     1945.11     60.92 o 
   5   0   5        0.36       -0.52     11.32 o 
   6   0   5      207.80      233.44     20.75 o 
   7   0   5       23.99       12.19     14.94 o 
   8   0   5       33.22       41.53     19.81 o 
  -8   1   5       29.69       20.97     14.08 o 
  -7   1   5      134.21      134.88     18.54 o 
  -6   1   5      518.25      531.76     29.77 o 
  -5   1   5      224.20      211.53     16.58 o 
  -4   1   5      890.16      902.55     27.02 o 
  -3   1   5      718.20      786.33     21.32 o 
  -2   1   5     2147.42     2118.19     67.98 o 
  -1   1   5    31867.92    31308.96   5750.25 o 
   0   1   5      915.04      908.80     21.32 o 
   1   1   5    34303.56    32876.06   4802.86 o 
   2   1   5     1792.17     1894.80     48.38 o 
   3   1   5     1011.38     1126.45     31.60 o 
   4   1   5     1020.64      989.32     32.77 o 
   5   1   5      236.50      184.83     16.19 o 
   6   1   5      445.62      475.52     30.18 o 
   7   1   5      113.18      133.13     17.40 o 
   8   1   5       26.26       17.17     17.36 o 
  -8   2   5       72.43       54.59     15.81 o 
  -7   2   5       67.51       74.67     15.91 o 
  -6   2   5     1050.62     1065.23     52.08 o 
  -5   2   5      195.08      192.93     16.17 o 
  -4   2   5     2389.12     2226.26     91.93 o 
  -3   2   5      327.08      411.72     35.90 o 
  -2   2   5     3399.72     3312.50    114.79 o 
  -1   2   5     4436.37     4233.88    147.81 o 
   0   2   5      347.66      327.15     15.49 o 
   1   2   5     4018.03     3887.97    125.04 o 
   2   2   5     2475.66     2278.23     77.99 o 
   3   2   5      344.26      456.01     23.08 o 
   4   2   5     3042.45     2962.32     99.90 o 
   5   2   5      237.34      214.14     19.37 o 
   6   2   5     1286.52     1452.80     57.82 o 
   7   2   5       57.52       57.20     19.30 o 
   8   2   5       50.97       41.48     27.67 o 
  -8   3   5       14.25       35.36     24.55 o 
  -7   3   5      216.14      219.08     30.83 o 
  -6   3   5      527.56      579.16     38.71 o 
  -5   3   5      172.33      127.74     17.32 o 
  -4   3   5      275.64      292.66     18.86 o 
  -3   3   5      304.03      261.20     20.48 o 
  -2   3   5     3386.23     4955.39   1319.96 o 
  -1   3   5    10999.33    11068.83    918.07 o 
   0   3   5     1722.60     1848.49     70.47 o 
   1   3   5    11863.35    11671.98    833.39 o 
   2   3   5     3648.63     4373.85    836.11 o 
   3   3   5      391.85      366.97     19.17 o 
   4   3   5      283.69      297.00     21.00 o 
   5   3   5      178.32      144.71     22.45 o 
   6   3   5      525.11      560.15     39.53 o 
   7   3   5      236.53      183.70     28.21 o 
   8   3   5       17.27       10.57     20.23 o 
  -8   4   5       76.19      124.15     54.54 o 
  -7   4   5       89.17       75.95     10.55 o 
  -6   4   5      669.14      649.47     38.54 o 
  -5   4   5       90.66      110.57     11.31 o 
  -4   4   5     1858.71     1814.41     60.68 o 
  -3   4   5      756.70      546.20     22.29 o 
  -2   4   5     1248.32     1233.78     49.51 o 
  -1   4   5     1340.29     1294.46     48.09 o 
   0   4   5     1630.73     1581.97    100.14 o 
   1   4   5     1753.47     1606.77     78.26 o 
   2   4   5     1493.02     1662.79     49.64 o 
   3   4   5      672.75      579.37     24.98 o 
   4   4   5     2152.10     2342.24    121.74 o 
   5   4   5      120.56      130.24     19.58 o 
   6   4   5      764.01      810.77     51.49 o 
   7   4   5       97.14       77.82     30.38 o 
   8   4   5       77.76       40.18     34.70 o 
  -8   5   5       73.28       99.96     41.48 o 
  -7   5   5      102.84       78.36     12.94 o 
  -6   5   5      270.94      269.22     17.98 o 
  -5   5   5       91.41       98.42      8.21 o 
  -4   5   5       26.82       21.59      4.88 o 
  -3   5   5     2895.41     2332.46    236.65 o 
  -2   5   5     4273.25     4329.27    224.89 o 
  -1   5   5     2735.21     2639.19     90.59 o 
   0   5   5     2386.84     2310.61    100.39 o 
   1   5   5     2060.93     2200.19    112.52 o 
   2   5   5     4495.44     4653.27    250.26 o 
   3   5   5     2733.74     3036.75    135.67 o 
   4   5   5       66.20       75.72     14.91 o 
   5   5   5      109.08      123.47     19.92 o 
   6   5   5      221.88      268.77     28.69 o 
   7   5   5      122.69      126.50     23.60 o 
   8   5   5       69.11       70.03     23.35 o 
  -7   6   5       99.70       71.81     36.45 o 
  -6   6   5      290.19      222.97     24.14 o 
  -5   6   5       26.06       27.44      5.43 o 
  -4   6   5      714.37      802.19     40.29 o 
  -3   6   5      568.80      663.47     44.21 o 
  -2   6   5      931.96     1050.75     48.62 o 
  -1   6   5     4191.88     4622.93    225.51 o 
   0   6   5     3041.65     4632.33    783.41 o 
   1   6   5     3869.87     4187.85    239.38 o 
   2   6   5      779.22      846.73     45.67 o 
   3   6   5      610.49      825.06     76.77 o 
   4   6   5      730.13      871.96     82.63 o 
   5   6   5       10.78        7.57     14.89 o 
   6   6   5      225.14      295.23     47.29 o 
   7   6   5       84.49       80.65     26.57 o 
  -7   7   5       26.22       -8.42     40.12 o 
  -6   7   5      223.09      171.29     48.82 o 
  -5   7   5        2.26        3.02      5.22 o 
  -4   7   5      130.70      128.32     12.73 o 
  -3   7   5      714.14      612.72     40.54 o 
  -2   7   5       79.89       65.34     14.90 o 
  -1   7   5        8.86       14.10     12.08 o 
   0   7   5     4659.20     5709.06    481.56 o 
   2   7   5      131.90      118.39     17.91 o 
   3   7   5      688.64      590.57     35.13 o 
   4   7   5      101.76      121.59     22.27 o 
   5   7   5        4.39        1.10     19.68 o 
   6   7   5      265.04      268.22     26.71 o 
   7   7   5       26.82       50.27     33.65 o 
  -7   8   5       62.10        7.38     38.77 o 
  -6   8   5      181.10      129.26     41.23 o 
  -5   8   5       82.00       84.80      8.40 o 
  -4   8   5       78.95       80.19     13.74 o 
  -3   8   5      169.73      203.20     29.52 o 
  -2   8   5      561.16      621.21     30.03 o 
  -1   8   5      137.33      151.71     17.40 o 
   0   8   5      850.07      974.61    120.29 o 
   1   8   5       81.53       75.43     16.15 o 
   2   8   5      519.09      691.19    108.95 o 
   3   8   5      195.50      310.05     43.54 o 
   4   8   5       98.69       51.77     22.57 o 
   5   8   5       94.69       93.10     18.17 o 
   6   8   5      234.69      209.06     31.25 o 
   7   8   5       66.33       84.10     22.63 o 
  -7   9   5       44.22      123.51     50.50 o 
  -6   9   5       33.33       22.05     32.12 o 
  -5   9   5      451.21      444.17     39.68 o 
  -4   9   5       14.41        8.91     18.41 o 
  -3   9   5      602.77      579.65     93.29 o 
  -2   9   5       31.33       52.56     15.75 o 
  -1   9   5      115.42       85.35     22.96 o 
   0   9   5      197.40      211.15     26.44 o 
   1   9   5      109.95      118.15     36.48 o 
   2   9   5       38.11       41.85     15.51 o 
   3   9   5      664.82      692.94     66.97 o 
   4   9   5       16.39       11.89     17.81 o 
   5   9   5      453.43      406.88     40.05 o 
   6   9   5       50.62       27.76     21.15 o 
   7   9   5       46.33       61.66     25.81 o 
  -6  10   5       44.52        2.60     42.64 o 
  -5  10   5      297.49      215.63     29.11 o 
  -4  10   5      354.09      386.08     86.73 o 
  -3  10   5      891.40     1000.09     78.33 o 
  -2  10   5      925.40      976.71     67.09 o 
  -1  10   5      273.94      321.48     30.76 o 
   0  10   5      883.83     1059.72     71.80 o 
   1  10   5      233.56      246.29     38.52 o 
   2  10   5      962.14      975.44     75.00 o 
   3  10   5      755.24      776.57     49.54 o 
   4  10   5      390.27      336.57     37.44 o 
   5  10   5      356.00      307.05     26.78 o 
   6  10   5       46.64       35.54     19.25 o 
  -6  11   5       56.11       69.26     59.38 o 
  -5  11   5      124.44      117.46     18.01 o 
  -4  11   5       59.08       58.70     24.16 o 
  -3  11   5       65.72       49.97     19.28 o 
  -2  11   5       90.04       91.02     27.30 o 
  -1  11   5       51.11       73.32     31.21 o 
   0  11   5        1.53       -9.39     21.26 o 
   1  11   5       47.20      116.20     36.96 o 
   2  11   5      108.73      100.29     22.03 o 
   3  11   5       84.37       86.99     31.39 o 
   4  11   5       59.21       60.00     21.25 o 
   5  11   5      136.17      126.20     27.13 o 
   6  11   5       63.23       84.00     19.94 o 
  -6  12   5       18.03       26.74     45.75 o 
  -5  12   5       56.62       51.58     15.60 o 
  -4  12   5      197.66      141.67     42.98 o 
  -3  12   5      245.46      234.23     52.91 o 
  -2  12   5       20.19       22.54     20.77 o 
  -1  12   5      347.69      232.05     66.39 o 
   1  12   5      372.08      361.11     35.44 o 
   2  12   5       18.91       26.23     26.42 o 
   3  12   5      231.17      196.28     46.38 o 
   4  12   5      187.48      178.47     56.91 o 
   5  12   5       52.77       48.26     26.42 o 
   6  12   5       15.55       -6.34     20.49 o 
  -5  13   5       30.70       47.77     73.43 o 
  -4  13   5       13.93       58.10     37.24 o 
  -3  13   5       57.71       85.96     38.66 o 
  -2  13   5      437.24      386.72     40.59 o 
  -1  13   5      558.39      711.41     85.97 o 
   0  13   5       53.55      217.93     88.25 o 
   1  13   5      555.12      639.83     72.38 o 
   2  13   5      412.09      317.83     46.96 o 
   3  13   5       66.53       74.23     32.74 o 
   4  13   5       15.60        8.19     41.60 o 
   5  13   5       31.57       17.80     26.03 o 
  -5  14   5       64.31      104.73    141.09 o 
  -4  14   5        0.07       -6.38     36.16 o 
  -3  14   5      252.96      297.62     37.84 o 
  -2  14   5      252.94      195.75     38.50 o 
  -1  14   5      257.45      175.07     45.30 o 
   0  14   5      150.71       82.81     29.43 o 
   1  14   5      260.97      238.06     44.24 o 
   2  14   5      257.90      176.58     44.16 o 
   3  14   5      233.29      298.21     52.40 o 
   4  14   5        0.02      -43.73     44.45 o 
   5  14   5       68.49       33.47     34.52 o 
  -4  15   5       93.06       33.43     45.40 o 
  -3  15   5      148.39      152.76     44.79 o 
  -2  15   5       99.17       89.03     34.12 o 
  -1  15   5      283.06      236.29     46.09 o 
   0  15   5        0.52        6.65     38.30 o 
   1  15   5      286.76      283.88     42.09 o 
   2  15   5      105.35      132.61     30.53 o 
   3  15   5      145.91      203.19     57.34 o 
   4  15   5       93.30      102.05     54.54 o 
  -3  16   5       36.01       17.77     26.81 o 
  -2  16   5       69.70      110.04     31.04 o 
  -1  16   5       23.82       41.18     32.52 o 
   0  16   5       11.96       15.47     27.29 o 
   1  16   5       22.85       53.34     44.24 o 
   2  16   5       70.61       97.97     30.08 o 
   3  16   5       34.70       28.51     30.24 o 
  -2  17   5       22.73       30.31     37.89 o 
  -1  17   5        0.23      -43.10     38.24 o 
   0  17   5        0.01      -10.81     36.56 o 
   1  17   5        0.20       -2.02     31.11 o 
   2  17   5       23.06      -20.51     39.15 o 
   0   0   6     3465.84     3302.63    216.60 o 
   1   0   6    24979.56    26332.36   3689.44 o 
   2   0   6     4263.65     3945.26    120.46 o 
   3   0   6     4117.86     4188.04    147.71 o 
   4   0   6      170.15      182.13     14.13 o 
   5   0   6      392.98      410.27     23.87 o 
   6   0   6       37.20       25.13     15.62 o 
   7   0   6       54.09       58.06     14.99 o 
   8   0   6       46.12       55.60     17.34 o 
  -8   1   6       72.75       53.73     21.91 o 
  -7   1   6       18.34        2.70     13.58 o 
  -6   1   6       72.62       78.52     21.72 o 
  -5   1   6     1154.87     1154.41     56.67 o 
  -4   1   6      100.48      111.80     14.16 o 
  -3   1   6     4539.90     4014.12    145.75 o 
  -2   1   6      849.49      746.19     32.39 o 
  -1   1   6     2088.77     2237.98    177.05 o 
   0   1   6    32223.54    34490.62   7969.07 o 
   1   1   6     2490.98     2418.42     62.95 o 
   3   1   6     4247.86     3866.23    138.14 o 
   4   1   6      123.88      121.60     12.96 o 
   5   1   6     1162.83     1151.64     48.87 o 
   6   1   6       97.75       95.97     15.67 o 
   7   1   6       35.89       21.02     13.31 o 
   8   1   6       65.44       59.93     16.55 o 
  -8   2   6       63.32       76.26     34.37 o 
  -7   2   6       81.52       73.43     13.48 o 
  -6   2   6       38.66       36.13     20.11 o 
  -5   2   6     1092.03     1136.62     41.87 o 
  -4   2   6     2171.29     2471.78    158.73 o 
  -3   2   6     7108.96     7034.76    336.41 o 
  -2   2   6     1035.38      913.27     31.89 o 
  -1   2   6      741.28      749.46     42.98 o 
   0   2   6     4951.05     4716.13    154.49 o 
   1   2   6      722.57      675.38     19.65 o 
   2   2   6      983.76      856.39     25.12 o 
   3   2   6     6666.19     6513.38    287.17 o 
   4   2   6     2113.07     2235.61     85.90 o 
   5   2   6      794.69      845.64     41.67 o 
   6   2   6       68.80       65.69     12.71 o 
   7   2   6       63.19       64.30     23.09 o 
   8   2   6       71.06       58.00     21.32 o 
  -8   3   6       22.50       43.28     34.32 o 
  -7   3   6      173.93      168.48     20.65 o 
  -6   3   6      307.39      293.00     25.40 o 
  -5   3   6     1513.22     1579.80     65.13 o 
  -4   3   6      512.74      473.92     17.34 o 
  -3   3   6      398.32      284.62     37.84 o 
  -2   3   6     5750.33     6982.30   1076.93 o 
  -1   3   6     1386.92     1325.58     33.28 o 
   0   3   6      106.73      119.17      8.76 o 
   1   3   6     1093.12     1052.75     31.07 o 
   2   3   6     5007.21     5649.78   1038.38 o 
   3   3   6      690.37      553.08     22.55 o 
   4   3   6      430.80      448.05     28.73 o 
   5   3   6     1294.17     1354.02     94.66 o 
   6   3   6      272.19      301.83     38.98 o 
   7   3   6      175.53      154.78     27.75 o 
   8   3   6       27.43       29.94     32.22 o 
  -8   4   6       60.92       70.44     36.71 o 
  -7   4   6      309.05      280.75     16.98 o 
  -6   4   6      120.92      115.53     10.95 o 
  -5   4   6      379.34      307.32     16.07 o 
  -4   4   6       53.30       80.72     52.81 o 
  -3   4   6      484.98      604.13     67.73 o 
  -2   4   6     2114.65     2046.97    220.78 o 
  -1   4   6      152.19      148.98     14.70 o 
   0   4   6     7866.46     8056.21    450.04 o 
   1   4   6      206.36      214.08     17.12 o 
   2   4   6     2049.06     2172.24    163.39 o 
   3   4   6      378.68      357.07     20.87 o 
   4   4   6       25.77       52.43     13.43 o 
   5   4   6      215.84      264.28     25.52 o 
   6   4   6      160.10      137.37     23.78 o 
   7   4   6      269.50      200.73     38.22 o 
   8   4   6       53.25      102.75     36.47 o 
  -8   5   6       31.51      -29.71     30.21 o 
  -7   5   6       22.76       -2.02     33.19 o 
  -6   5   6       63.12       44.11     29.36 o 
  -5   5   6      613.93      577.95     53.89 o 
  -4   5   6      302.74      269.62     34.28 o 
  -3   5   6     2558.02     2957.19    303.75 o 
  -2   5   6      691.56      803.29    107.28 o 
  -1   5   6       91.77      163.92     50.20 o 
   0   5   6      468.90      486.22     29.73 o 
   1   5   6      182.81      166.24     12.67 o 
   2   5   6     1014.41     1071.37     46.29 o 
   3   5   6     2317.33     2743.89    166.85 o 
   4   5   6      307.64      276.99     27.69 o 
   5   5   6      627.87      630.91     45.28 o 
   6   5   6       70.93       52.93     22.58 o 
   7   5   6       23.12       19.44     28.71 o 
   8   5   6       19.31       23.51     32.47 o 
  -7   6   6      105.42       97.14     36.39 o 
  -6   6   6      293.98      234.49     50.11 o 
  -5   6   6     1668.55     1543.37    118.02 o 
  -4   6   6      382.46      354.76     36.77 o 
  -3   6   6      334.02      341.06     51.55 o 
  -2   6   6      299.98      306.61     26.38 o 
  -1   6   6      909.49     1037.64    129.81 o 
   0   6   6    10797.17    11865.05   1113.01 o 
   1   6   6     1073.38     1188.82     43.79 o 
   2   6   6      491.51      454.53     28.03 o 
   3   6   6      225.42      247.83     42.23 o 
   4   6   6      298.52      334.03     30.23 o 
   5   6   6     1708.74     1728.98    107.96 o 
   6   6   6      325.89      391.12     41.43 o 
   7   6   6      150.08      163.50     28.69 o 
  -7   7   6      238.87      205.72     55.87 o 
  -6   7   6       25.16       36.85     26.20 o 
  -5   7   6      277.67      218.47     53.87 o 
  -4   7   6      170.64      144.17     14.60 o 
  -3   7   6      293.50      367.34     56.48 o 
  -2   7   6      670.49      733.17     40.22 o 
  -1   7   6     1074.03     1220.90     48.51 o 
   0   7   6     4766.04     4523.09    245.27 o 
   1   7   6      956.95     1019.80     46.57 o 
   2   7   6      825.67      912.37     46.80 o 
   3   7   6      240.65      316.82     41.33 o 
   4   7   6      134.46      151.20     18.83 o 
   5   7   6      301.21      397.22     39.10 o 
   6   7   6       25.82       22.67     15.90 o 
   7   7   6      262.29      277.29     44.89 o 
  -7   8   6      171.40      213.13     41.24 o 
  -6   8   6        0.29       -2.98     32.29 o 
  -5   8   6       49.97       28.97     24.25 o 
  -4   8   6      130.52      130.81     12.29 o 
  -3   8   6      335.57      360.54     29.32 o 
  -2   8   6     1266.88     1372.42     71.76 o 
  -1   8   6       19.13       13.06     12.95 o 
   0   8   6     2377.86     2269.42    109.16 o 
   1   8   6       20.33       30.10     22.06 o 
   2   8   6     1283.44     1322.18     87.28 o 
   3   8   6      392.41      392.59     19.39 o 
   4   8   6       75.43       96.83     18.49 o 
   5   8   6       20.57        5.72     16.45 o 
   6   8   6        2.51       -3.33     21.95 o 
   7   8   6      161.26      143.01     28.39 o 
  -7   9   6       65.65       19.14     39.25 o 
  -6   9   6       91.63       79.47     37.36 o 
  -5   9   6       78.49       92.83     34.33 o 
  -4   9   6       66.30       87.77     17.69 o 
  -3   9   6      547.54      759.09    112.85 o 
  -2   9   6      984.44      946.80     47.08 o 
  -1   9   6      287.03      340.44     46.61 o 
   0   9   6       10.04        5.21     15.53 o 
   1   9   6      329.61      288.58     41.46 o 
   2   9   6      830.29      708.73     68.49 o 
   3   9   6      517.38      566.23    140.37 o 
   4   9   6       93.63      129.86     32.14 o 
   5   9   6       70.76      107.43     24.15 o 
   6   9   6       77.50       64.80     21.32 o 
   7   9   6       44.12       90.28     32.36 o 
  -6  10   6       41.43       90.05     63.39 o 
  -5  10   6      149.90      128.41     18.33 o 
  -4  10   6       22.86       28.62     19.69 o 
  -3  10   6     1346.30     1765.84    213.82 o 
  -2  10   6      466.18      456.72     32.55 o 
  -1  10   6       56.26       74.67     19.35 o 
   0  10   6     1233.96     1442.25    240.58 o 
   1  10   6       76.71       87.30     33.92 o 
   2  10   6      565.34      722.19    202.04 o 
   3  10   6     1310.61     1630.91    184.96 o 
   4  10   6        9.80        9.31     21.33 o 
   5  10   6      174.70      154.87     20.86 o 
   6  10   6       33.64       54.99     28.12 o 
  -6  11   6        3.77       62.89     57.87 o 
  -5  11   6      140.26       84.28     25.54 o 
  -4  11   6      199.16      148.29     25.39 o 
  -3  11   6      247.31      233.19     29.23 o 
  -2  11   6      257.56      353.88     37.34 o 
  -1  11   6      164.47      128.03     21.74 o 
   0  11   6      318.20      190.25     40.91 o 
   1  11   6      175.11      104.11     26.38 o 
   2  11   6      300.01      383.04     39.06 o 
   3  11   6      274.64      244.39     31.05 o 
   4  11   6      159.42      175.25     38.46 o 
   5  11   6      167.49      136.58     24.40 o 
   6  11   6        2.46       31.44     23.17 o 
  -6  12   6       39.79       29.50     69.70 o 
  -5  12   6        2.48        3.69     14.69 o 
  -4  12   6       19.50        6.65     23.64 o 
  -3  12   6       19.41       34.30     29.52 o 
  -2  12   6      453.37      404.22     53.11 o 
  -1  12   6      113.41      137.51     41.30 o 
   0  12   6      120.04      145.51     25.44 o 
   1  12   6      128.07      107.93     32.81 o 
   2  12   6      495.30      495.21     38.68 o 
   3  12   6       18.74       26.96     18.03 o 
   4  12   6       20.66       27.89     21.98 o 
   5  12   6        2.36      -19.35     17.42 o 
   6  12   6       31.85       16.12     24.24 o 
  -5  13   6        9.55       42.12     39.14 o 
  -4  13   6       56.97       85.76     28.23 o 
  -3  13   6       21.77       19.63     34.23 o 
  -2  13   6       54.25       71.57     25.35 o 
  -1  13   6      288.41      645.46    151.44 o 
   0  13   6     1312.32     1206.41    103.96 o 
   1  13   6      313.59      665.47    171.64 o 
   2  13   6       48.70       47.63     23.71 o 
   3  13   6       25.52       25.52     19.23 o 
   4  13   6       70.18       69.00     30.97 o 
   5  13   6       10.48      -21.07     20.76 o 
  -5  14   6        6.91       51.57     68.28 o 
  -4  14   6       18.64       15.42     29.10 o 
  -3  14   6      106.13      118.10     29.91 o 
  -2  14   6       13.43       18.22     26.49 o 
  -1  14   6      343.65      308.20     49.51 o 
   0  14   6       71.97       20.98     25.86 o 
   1  14   6      331.79      240.38     56.43 o 
   2  14   6       14.77       17.78     29.21 o 
   3  14   6      104.90      134.32     39.75 o 
   4  14   6       14.94       -0.85     30.20 o 
   5  14   6        7.75      -16.23     33.21 o 
  -4  15   6       10.25       63.82     32.10 o 
  -3  15   6        1.46       42.00     26.50 o 
  -2  15   6       19.59       24.24     29.67 o 
  -1  15   6       29.12       36.38     35.78 o 
   0  15   6        3.30      -12.63     26.42 o 
   1  15   6       25.99       12.16     30.79 o 
   2  15   6       19.84       44.87     30.72 o 
   3  15   6        1.56       27.68     23.19 o 
   4  15   6       12.18      -11.31     31.57 o 
  -3  16   6       18.88        3.50     42.60 o 
  -2  16   6        5.45       48.80     32.68 o 
  -1  16   6        3.21        0.67     30.94 o 
   0  16   6       46.14        4.48     26.86 o 
   1  16   6        2.70        4.11     26.28 o 
   2  16   6        5.28      -20.37     29.73 o 
   3  16   6       18.30       42.46     33.24 o 
  -2  17   6      110.91      148.86     34.83 o 
  -1  17   6       12.54       26.17     30.33 o 
   0  17   6        1.49       12.77     32.13 o 
   1  17   6       12.43       42.19     40.50 o 
   2  17   6      110.81      159.63     52.52 o 
   1   0   7    14616.18    15073.20   1797.44 o 
   2   0   7       15.67       17.00      5.64 o 
   3   0   7     1504.60     1642.30     54.29 o 
   4   0   7      960.18     1003.23     34.02 o 
   5   0   7       49.30       41.17      9.04 o 
   6   0   7      393.12      399.66     24.86 o 
   7   0   7      184.80      215.57     20.75 o 
   8   0   7        6.09        6.93     19.67 o 
  -8   1   7       26.23        4.83     21.44 o 
  -7   1   7       66.45       51.94     15.16 o 
  -6   1   7      898.43      970.67     59.18 o 
  -5   1   7      170.10      192.07     21.67 o 
  -4   1   7     2478.46     2324.03     94.78 o 
  -3   1   7      589.94      676.14     21.78 o 
  -2   1   7     2979.42     2963.91    111.00 o 
  -1   1   7      913.07     1073.78     38.51 o 
   0   1   7        4.49       -2.99      9.56 o 
   1   1   7      673.02      794.23     24.95 o 
   2   1   7     3264.80     2989.40     96.03 o 
   3   1   7      428.32      494.76     17.05 o 
   4   1   7     2730.63     2754.71    104.66 o 
   5   1   7      179.26      200.22     19.59 o 
   6   1   7      819.52      935.14     46.05 o 
   7   1   7       63.28       26.52     14.91 o 
   8   1   7       30.77       20.89     15.63 o 
  -8   2   7       41.80       72.90     48.37 o 
  -7   2   7      153.80      147.24     20.29 o 
  -6   2   7       51.17       39.76     14.53 o 
  -5   2   7     1128.13     1097.82     49.81 o 
  -4   2   7     1814.48     1898.14     74.06 o 
  -3   2   7     2396.60     2542.82    243.46 o 
  -2   2   7     3589.81     4127.10    402.89 o 
  -1   2   7    16752.02    15310.29   1553.27 o 
   0   2   7      571.39      680.82     16.49 o 
   1   2   7    16340.97    15827.13   1534.33 o 
   2   2   7     3958.77     4043.89    153.77 o 
   3   2   7     2862.00     2875.55     99.24 o 
   4   2   7     1964.83     2087.21     70.46 o 
   5   2   7     1061.55     1231.52     81.03 o 
   6   2   7       83.76       72.90     11.38 o 
   7   2   7      135.65      141.68     40.72 o 
   8   2   7       47.50       19.63     26.70 o 
  -8   3   7       21.27       61.21     57.08 o 
  -7   3   7       36.42       44.31     18.91 o 
  -6   3   7        6.36       12.59     12.20 o 
  -5   3   7       64.06       65.76     10.63 o 
  -4   3   7     4735.48     4890.35    325.12 o 
  -3   3   7     1963.25     1963.67     76.91 o 
  -2   3   7     4973.77     4772.31    426.64 o 
  -1   3   7     3568.72     3596.65    140.91 o 
   0   3   7      444.80      490.03     14.67 o 
   1   3   7     3384.80     4005.54    280.93 o 
   2   3   7     5236.37     4757.33    425.50 o 
   3   3   7     2233.50     2252.99     86.22 o 
   4   3   7     5054.54     5219.86    301.09 o 
   5   3   7       40.74       43.74     25.57 o 
   6   3   7       40.10       50.56     19.90 o 
   7   3   7       34.11       29.47     26.12 o 
   8   3   7       13.59       41.42     25.96 o 
  -8   4   7       74.15      107.06     42.15 o 
  -7   4   7       47.65       23.30      9.46 o 
  -6   4   7        8.39        5.66      6.27 o 
  -5   4   7      252.81      244.68     36.63 o 
  -4   4   7      896.61      999.40     61.41 o 
  -3   4   7      514.72      373.04     31.25 o 
  -2   4   7     1016.77      924.94     51.36 o 
  -1   4   7    17138.50    17827.05   2093.65 o 
   0   4   7      698.28      586.75     18.83 o 
   1   4   7    17258.24    18508.05   2055.96 o 
   2   4   7     1080.62     1136.36     33.18 o 
   3   4   7      632.62      500.14     25.01 o 
   4   4   7      908.97      915.00     43.71 o 
   5   4   7      209.40      282.53     34.44 o 
   6   4   7        6.81       11.48     19.60 o 
   7   4   7       67.61       71.03     25.54 o 
   8   4   7       99.72      108.90     32.33 o 
  -7   5   7       42.84       29.81     35.53 o 
  -6   5   7      281.98      301.19     42.97 o 
  -5   5   7      156.29      130.19     27.79 o 
  -4   5   7     1710.35     1538.35    106.52 o 
  -3   5   7      898.30      864.49     73.11 o 
  -2   5   7     1087.20     1039.46     39.42 o 
  -1   5   7    10278.42    10579.94    890.35 o 
   0   5   7       58.47       40.53      9.25 o 
   1   5   7    10134.22    10242.98    879.10 o 
   2   5   7     1179.88     1146.76     36.90 o 
   3   5   7      784.42      861.76     34.01 o 
   4   5   7     1856.11     1746.37     77.57 o 
   5   5   7      172.35      184.13     27.68 o 
   6   5   7      279.91      246.77     32.84 o 
   7   5   7       46.25       19.10     21.71 o 
  -7   6   7      110.44      120.45     36.91 o 
  -6   6   7       53.64       82.41     29.35 o 
  -5   6   7       37.43        2.19     42.49 o 
  -4   6   7       89.96      107.84     29.47 o 
  -3   6   7      779.69      624.67     36.50 o 
  -2   6   7     1884.48     2158.12    107.76 o 
  -1   6   7      819.01      827.46     44.48 o 
   0   6   7     1656.53     1624.19     66.45 o 
   1   6   7      887.01      825.40     39.01 o 
   2   6   7     2078.22     2322.51    101.71 o 
   3   6   7      774.44      751.13     48.37 o 
   4   6   7       97.73      107.17     18.52 o 
   5   6   7       39.03       24.73     17.13 o 
   6   6   7       62.63       61.30     23.57 o 
   7   6   7       96.11       41.30     30.93 o 
  -7   7   7       14.16        5.84     34.95 o 
  -6   7   7       27.37        4.56     27.49 o 
  -5   7   7      235.06      212.63     49.84 o 
  -4   7   7      302.14      355.57     48.00 o 
  -3   7   7      319.28      326.94     47.64 o 
  -2   7   7      278.42      312.30     19.00 o 
  -1   7   7      297.65      260.43     21.23 o 
   0   7   7      138.46      126.23     25.76 o 
   1   7   7      212.21      213.45     33.72 o 
   2   7   7      259.99      265.06     36.25 o 
   3   7   7      254.29      263.34     25.81 o 
   4   7   7      357.91      386.06     39.56 o 
   5   7   7      282.73      349.78     32.06 o 
   6   7   7        9.07       -0.79     19.94 o 
   7   7   7       13.23       32.22     29.40 o 
  -7   8   7       65.46       77.91     56.75 o 
  -6   8   7      111.53       62.09     38.02 o 
  -5   8   7      199.79      150.25     40.79 o 
  -4   8   7       54.03       41.55     10.66 o 
  -3   8   7       84.32       57.45     19.54 o 
  -2   8   7      212.50      200.65     24.25 o 
  -1   8   7      193.32      213.73     18.80 o 
   0   8   7        3.84       19.02     19.07 o 
   1   8   7      110.75       97.01     19.73 o 
   2   8   7      230.38      261.49     46.48 o 
   3   8   7      106.44       89.56     13.52 o 
   4   8   7       37.17       45.49     19.26 o 
   5   8   7      159.50      172.83     26.90 o 
   6   8   7       69.74       43.39     20.07 o 
   7   8   7       55.18        9.51     25.55 o 
  -7   9   7        0.84       12.65     31.97 o 
  -6   9   7        2.61      -12.54     32.98 o 
  -5   9   7      304.59      362.61     82.28 o 
  -4   9   7      953.12      939.24     55.22 o 
  -3   9   7      489.92      600.58     93.09 o 
  -2   9   7      103.85       89.20     32.25 o 
  -1   9   7       79.58      160.19     41.76 o 
   0   9   7      225.28      200.27     26.79 o 
   3   9   7      607.20      669.24     42.18 o 
   4   9   7      927.03      923.41     55.65 o 
   5   9   7      362.29      464.41     61.72 o 
   6   9   7        9.34      -10.59     24.37 o 
   7   9   7        0.35       -0.26     18.09 o 
  -6  10   7       34.81       21.40     36.31 o 
  -5  10   7       21.48       -3.17     27.70 o 
  -4  10   7      797.03      704.92     46.64 o 
  -3  10   7     1104.90     1115.03     63.23 o 
  -2  10   7       66.33       65.71     17.70 o 
  -1  10   7      513.47      539.34     57.23 o 
   1  10   7      527.49      532.23     36.03 o 
   2  10   7       48.11       46.30     16.51 o 
   3  10   7     1004.63     1050.77    197.12 o 
   4  10   7      771.43      692.95     84.49 o 
   5  10   7       34.78       12.58     21.03 o 
   6  10   7       34.30       34.32     17.72 o 
  -6  11   7       24.83       93.90     62.01 o 
  -5  11   7       84.27      124.24     47.87 o 
  -4  11   7      518.40      579.24     60.11 o 
  -3  11   7       40.86       51.91     16.22 o 
  -2  11   7      191.44      173.10     26.14 o 
  -1  11   7      182.08      126.55     43.04 o 
   0  11   7       50.69       68.69     22.81 o 
   1  11   7      172.75      135.74     27.15 o 
   2  11   7      168.21      125.55     28.61 o 
   3  11   7       47.78       49.59     17.22 o 
   4  11   7      482.02      582.01     54.08 o 
   5  11   7       76.44       83.52     25.50 o 
   6  11   7       15.59       27.14     33.10 o 
  -6  12   7       30.67      137.78     62.38 o 
  -5  12   7       17.31       92.87     45.89 o 
  -4  12   7        1.65       -5.37     24.50 o 
  -3  12   7       76.96       72.11     19.68 o 
  -2  12   7       62.27       70.46     22.75 o 
  -1  12   7      149.83      118.73     23.70 o 
   0  12   7       57.67       71.42     28.29 o 
   1  12   7      134.51       81.58     26.47 o 
   2  12   7       52.46       85.37     37.63 o 
   3  12   7       67.27       59.54     19.41 o 
   4  12   7        1.01        0.65     18.51 o 
   5  12   7       15.00       22.82     24.73 o 
   6  12   7       28.03       43.00     26.84 o 
  -5  13   7        2.42        5.87     39.02 o 
  -4  13   7       56.22       62.78     26.92 o 
  -3  13   7       43.05       42.12     28.50 o 
  -2  13   7       11.59       11.70     22.07 o 
  -1  13   7       63.41       77.65     24.30 o 
   1  13   7       61.08       46.12     31.64 o 
   2  13   7       11.13       20.35     21.54 o 
   3  13   7       41.50       38.01     20.08 o 
   4  13   7       58.87       70.00     23.12 o 
   5  13   7        1.16       -3.46     19.70 o 
  -4  14   7       37.42       59.56     18.75 o 
  -3  14   7        5.60       17.68     34.23 o 
  -2  14   7       77.29       55.07     29.56 o 
  -1  14   7       66.97       34.64     23.41 o 
   0  14   7      295.73      190.56     49.62 o 
   1  14   7       62.30       42.15     24.69 o 
   2  14   7       74.68       52.83     24.17 o 
   3  14   7        7.84       26.06     21.11 o 
   4  14   7       38.22      -36.59     41.92 o 
  -4  15   7       22.98       33.00     30.31 o 
  -3  15   7       65.84       93.54     26.40 o 
  -2  15   7      108.37      104.18     26.29 o 
  -1  15   7       69.55       65.89     31.03 o 
   0  15   7       65.52       13.87     28.01 o 
   1  15   7       71.98       70.07     33.36 o 
   2  15   7      109.94      106.84     45.32 o 
   3  15   7       68.12       67.67     27.18 o 
   4  15   7       22.12       36.82     44.71 o 
  -3  16   7       22.80       11.22     25.05 o 
  -2  16   7        6.33        4.53     24.69 o 
  -1  16   7       31.07       74.64     44.34 o 
   0  16   7        9.98       16.38     34.22 o 
   1  16   7       31.97       91.59     30.72 o 
   2  16   7        6.75       31.48     30.69 o 
   3  16   7       24.68       34.17     27.74 o 
  -1  17   7        3.40       47.06     31.26 o 
   0  17   7        7.39       -2.60     30.90 o 
   1  17   7        3.60       15.12     46.39 o 
   0   0   8    33526.21    38821.89  17616.22 o 
   1   0   8       54.45       54.13      9.00 o 
   2   0   8     3848.29     3668.30    134.94 o 
   3   0   8       26.44       16.38      7.13 o 
   4   0   8       20.62        8.96      8.30 o 
   5   0   8      392.08      437.82     27.13 o 
   6   0   8        1.66        4.78     11.60 o 
   7   0   8        0.04        2.20     14.82 o 
   8   0   8      173.15      131.16     39.01 o 
  -8   1   8       36.89        0.44     31.43 o 
  -7   1   8      114.64      136.89     17.67 o 
  -6   1   8      177.12      212.77     15.64 o 
  -5   1   8     1020.24     1065.49     54.28 o 
  -4   1   8       27.78       28.02      9.11 o 
  -3   1   8     2913.39     2800.48     90.61 o 
  -2   1   8     3577.72     3884.70    160.87 o 
  -1   1   8     1963.57     1680.57     71.92 o 
   0   1   8     3651.34     4212.42    212.79 o 
   1   1   8     1910.84     1787.20     47.92 o 
   2   1   8     3539.24     3682.47    131.25 o 
   3   1   8     2329.43     2162.00     75.82 o 
   4   1   8       16.26       16.57     14.01 o 
   5   1   8     1213.08     1246.75     44.40 o 
   6   1   8      177.71      169.77     14.35 o 
   7   1   8      119.38      134.34     19.47 o 
   8   1   8       37.71       42.12     25.26 o 
  -8   2   8       29.72       24.77     41.35 o 
  -7   2   8       92.16       57.14     21.56 o 
  -6   2   8       40.02       37.51     14.06 o 
  -5   2   8      266.21      228.87     18.45 o 
  -4   2   8      521.66      500.03     20.94 o 
  -3   2   8     2622.90     2893.05    137.60 o 
  -2   2   8     3577.52     3391.72    156.24 o 
  -1   2   8    11811.80    11886.30   1005.43 o 
   0   2   8     2233.69     2151.14     66.57 o 
   1   2   8    11612.39    12056.93    908.43 o 
   2   2   8     4129.50     4262.79    172.69 o 
   3   2   8     2649.99     2889.28    121.24 o 
   4   2   8      446.22      524.96     39.18 o 
   5   2   8      229.20      283.50     29.19 o 
   7   2   8       84.81       74.95     21.21 o 
   8   2   8       44.18      -17.84     41.47 o 
  -8   3   8       14.20       10.36     35.67 o 
  -7   3   8      401.06      356.59     35.00 o 
  -6   3   8       56.41       41.46     10.16 o 
  -5   3   8     2003.82     2179.29    131.54 o 
  -4   3   8      856.70      940.12     51.41 o 
  -3   3   8      233.52      216.97     42.77 o 
  -2   3   8     1304.70     1667.49    244.87 o 
   0   3   8      199.17      214.09     10.67 o 
   1   3   8      235.91      231.03     11.11 o 
   2   3   8     1385.70     1626.85     65.07 o 
   3   3   8      315.24      277.80     20.60 o 
   4   3   8      980.98     1057.95     47.90 o 
   5   3   8     1991.19     2028.11    111.73 o 
   6   3   8       55.22       47.24     17.39 o 
   7   3   8      417.19      491.85     42.91 o 
   8   3   8       17.60       19.02     27.87 o 
  -8   4   8      186.18      124.91     50.52 o 
  -7   4   8      227.50      185.25     48.00 o 
  -6   4   8       83.36       59.78     24.04 o 
  -5   4   8      386.58      357.75     37.66 o 
  -4   4   8      446.53      477.79     48.48 o 
  -3   4   8      215.53      193.72     37.58 o 
  -2   4   8      153.73      112.34     28.53 o 
  -1   4   8      997.78      871.52     28.70 o 
   0   4   8     1125.93      954.28     30.68 o 
   1   4   8      906.62      812.02     32.91 o 
   2   4   8       57.15       38.39      6.83 o 
   3   4   8      208.10      221.65     22.36 o 
   4   4   8      366.62      422.67     44.48 o 
   5   4   8      315.72      299.72     31.97 o 
   6   4   8       95.55       81.45     18.35 o 
   7   4   8      224.68      208.58     29.27 o 
   8   4   8      184.00      163.03     47.15 o 
  -7   5   8       11.12      -10.50     26.47 o 
  -6   5   8        7.43        0.43     31.34 o 
  -5   5   8      862.36      959.11    122.10 o 
  -4   5   8      342.20      438.58     65.66 o 
  -3   5   8     1354.99     1794.99    289.20 o 
  -2   5   8      405.36      370.98     20.85 o 
  -1   5   8      487.89      436.37     22.16 o 
   0   5   8     3406.23     3450.01    140.33 o 
   1   5   8      612.50      605.16     30.02 o 
   2   5   8      577.94      537.51     14.44 o 
   3   5   8     1128.67     1402.81    118.77 o 
   4   5   8      308.97      426.61     60.06 o 
   5   5   8      737.73      792.39     67.12 o 
   6   5   8        9.73       25.39     24.63 o 
   7   5   8       10.93       17.12     30.06 o 
  -7   6   8       94.72      129.91     52.60 o 
  -6   6   8       54.53       37.99     28.20 o 
  -5   6   8      490.31      477.48     47.65 o 
  -4   6   8      288.39      299.86     32.90 o 
  -3   6   8       13.09       14.98     20.18 o 
  -2   6   8     4971.50     5514.14    302.08 o 
  -1   6   8    12648.03    13820.94   1332.93 o 
   0   6   8     3998.12     5080.62    253.48 o 
   1   6   8    11857.00    12974.44   1356.68 o 
   2   6   8     4255.61     4793.92    304.75 o 
   3   6   8        8.07       21.29     15.28 o 
   4   6   8      358.38      348.29     25.77 o 
   5   6   8      400.18      412.23     42.03 o 
   6   6   8       57.99       33.04     21.03 o 
   7   6   8      104.76      116.29     29.07 o 
  -7   7   8      129.73      137.69     35.65 o 
  -6   7   8      110.14       95.86     40.16 o 
  -5   7   8      719.85      713.66     70.70 o 
  -4   7   8      129.49      123.57     33.13 o 
  -3   7   8       48.57       43.82     13.58 o 
  -2   7   8     1361.13     1796.63    100.45 o 
  -1   7   8      405.66      582.43     72.55 o 
   0   7   8     1922.08     2042.25     98.78 o 
   1   7   8      420.61      422.03     54.32 o 
   2   7   8     1274.86     1443.04     76.97 o 
   3   7   8       64.01       54.93     14.65 o 
   4   7   8       60.90       54.02     16.24 o 
   5   7   8      691.72      731.68     43.46 o 
   6   7   8       90.01       90.43     22.37 o 
   7   7   8      129.13      111.80     28.89 o 
  -7   8   8      123.79      105.81     40.43 o 
  -6   8   8      323.58      213.26     44.36 o 
  -5   8   8       93.23       93.80     47.11 o 
  -4   8   8      866.06      803.06    224.42 o 
  -3   8   8      159.02      177.64     31.82 o 
  -2   8   8      821.06      827.52     59.24 o 
  -1   8   8      221.78      229.75     29.47 o 
   0   8   8     1866.56     1955.65    105.60 o 
   1   8   8      286.13      286.25     21.44 o 
   2   8   8     1004.52      858.05     38.32 o 
   3   8   8      157.59      182.99     17.94 o 
   4   8   8      890.50      853.21     66.52 o 
   5   8   8      104.12      137.66     20.06 o 
   6   8   8      343.94      312.38     40.37 o 
   7   8   8      137.06      125.60     35.37 o 
  -7   9   8       82.85       16.67     48.15 o 
  -6   9   8       88.96       77.61     40.92 o 
  -5   9   8      351.30      375.07     64.86 o 
  -4   9   8      355.76      309.07     96.18 o 
  -3   9   8       65.07       61.25     20.20 o 
  -2   9   8      233.63      257.51     24.95 o 
  -1   9   8       31.43       33.49     19.57 o 
   0   9   8      617.50      586.61     39.92 o 
   1   9   8       29.45       17.31     15.45 o 
   2   9   8      214.44      237.79     38.19 o 
   3   9   8       48.17       37.47     19.90 o 
   4   9   8      266.17      439.82     95.13 o 
   5   9   8      439.43      392.74     40.77 o 
   6   9   8       88.30       70.53     20.45 o 
   7   9   8       86.08       84.71     25.93 o 
  -6  10   8       31.09        6.76     46.11 o 
  -5  10   8       60.50       67.79     36.40 o 
  -4  10   8       38.01       46.80     10.24 o 
  -3  10   8       99.81       89.55     25.16 o 
  -2  10   8       98.95      123.11     22.67 o 
  -1  10   8       35.99       20.24     17.95 o 
   0  10   8       12.73       51.68     21.18 o 
   1  10   8       25.32       43.60     37.42 o 
   2  10   8       96.07      132.65     32.03 o 
   3  10   8      113.46       90.47     32.08 o 
   4  10   8       54.99       41.79     23.40 o 
   5  10   8       62.08       86.44     20.53 o 
   6  10   8       32.18       23.02     32.00 o 
  -6  11   8       46.39       58.32     42.97 o 
  -5  11   8       44.58       15.77     45.07 o 
  -4  11   8      109.49       92.17     21.94 o 
  -3  11   8      435.11      470.94     60.92 o 
  -2  11   8       49.99       63.74     20.21 o 
  -1  11   8       12.43        2.37     19.48 o 
   0  11   8      149.46      156.23     36.17 o 
   1  11   8       10.20       12.58     21.34 o 
   2  11   8       40.81       51.03     20.50 o 
   3  11   8      463.73      416.07     46.48 o 
   4  11   8      137.07      100.33     22.36 o 
   5  11   8       34.15       19.47     27.98 o 
   6  11   8       39.69       31.01     36.44 o 
  -5  12   8        5.74       67.55     41.98 o 
  -4  12   8       32.60       34.72     20.92 o 
  -3  12   8       43.24       18.95     18.41 o 
  -2  12   8        4.85        7.58     16.26 o 
  -1  12   8      101.10      108.97     27.62 o 
   0  12   8      115.54      141.30     26.97 o 
   1  12   8       90.08       62.68     31.38 o 
   2  12   8        1.54       -3.13     17.77 o 
   3  12   8       47.15       28.07     25.47 o 
   4  12   8       38.19       13.25     26.79 o 
   5  12   8        8.91       11.10     20.41 o 
  -5  13   8        8.28       37.79     73.12 o 
  -4  13   8       44.75        4.99     32.24 o 
  -3  13   8       95.94       91.41     32.63 o 
  -2  13   8      118.57      110.71     23.11 o 
  -1  13   8      144.54      101.46     31.30 o 
   0  13   8      223.04      217.68     39.88 o 
   1  13   8      141.32       66.27     26.33 o 
   2  13   8      134.98       96.04     31.05 o 
   3  13   8       93.13       69.81     28.24 o 
   4  13   8       34.90       63.20     33.30 o 
   5  13   8       11.35       22.80     23.06 o 
  -4  14   8       39.96       44.55     49.39 o 
  -3  14   8       22.16       13.98     31.61 o 
  -2  14   8       27.43       27.02     26.02 o 
  -1  14   8       33.50       38.13     27.20 o 
   0  14   8       52.65       52.79     25.37 o 
   1  14   8       31.10       27.91     38.04 o 
   2  14   8       30.90       30.66     23.24 o 
   3  14   8       24.94        6.40     29.80 o 
   4  14   8       35.91       33.40     24.67 o 
  -4  15   8       17.84       57.33     50.86 o 
  -3  15   8       24.34       10.72     34.92 o 
  -2  15   8      103.17      150.08     30.94 o 
  -1  15   8        2.60       -5.94     27.85 o 
   0  15   8      126.63      107.61     39.49 o 
   1  15   8        2.83      -15.74     29.05 o 
   2  15   8       98.31       77.65     28.70 o 
   3  15   8       24.43       -5.38     23.15 o 
   4  15   8       17.70      -22.11     36.23 o 
  -3  16   8       44.96       51.05     40.74 o 
  -2  16   8       31.85       44.16     28.77 o 
  -1  16   8       34.24       58.66     26.11 o 
   0  16   8        0.97        3.67     28.80 o 
   1  16   8       31.82       15.80     52.65 o 
   2  16   8       30.48       15.43     34.41 o 
   3  16   8       46.41       20.74     30.52 o 
  -1  17   8        0.55       -2.66     29.55 o 
   0  17   8       11.74        5.84     62.07 o 
   1  17   8        0.52        9.16     34.93 o 
   1   0   9     2991.29     2984.68    215.67 o 
   2   0   9      932.45      856.10     22.65 o 
   3   0   9      348.97      293.34     17.35 o 
   4   0   9       24.57       27.71     16.32 o 
   5   0   9      329.81      351.98     20.24 o 
   6   0   9        8.93       11.42     11.75 o 
   7   0   9      136.37      171.76     18.88 o 
   8   0   9       47.93       55.32     23.61 o 
  -8   1   9       74.83       88.02     37.35 o 
  -7   1   9       22.34       40.36     17.69 o 
  -6   1   9      767.43      834.48     41.88 o 
  -5   1   9      209.82      227.13     18.87 o 
  -4   1   9     3215.90     3259.11    132.93 o 
  -3   1   9     2870.56     2955.69    109.42 o 
  -2   1   9     5751.38     5747.06    310.29 o 
  -1   1   9     3122.33     2782.20    140.22 o 
   0   1   9     1788.08     2119.90    128.98 o 
   1   1   9     2990.05     2879.38    103.14 o 
   2   1   9     6575.23     6643.37    322.53 o 
   3   1   9     2925.63     2923.93    104.78 o 
   4   1   9     2759.79     2750.75    111.35 o 
   5   1   9      176.62      143.61     18.95 o 
   6   1   9      653.58      724.43     44.45 o 
   7   1   9       35.53       44.97     15.82 o 
   8   1   9       86.71       86.63     30.34 o 
  -8   2   9       63.72       25.03     43.25 o 
  -7   2   9       40.66       41.13     16.18 o 
  -6   2   9       33.41       30.39     13.85 o 
  -5   2   9       20.32       17.59      9.27 o 
  -4   2   9      828.04      765.03     23.07 o 
  -3   2   9     5130.61     5193.57    265.06 o 
  -2   2   9      355.09      357.00     16.56 o 
  -1   2   9     2392.52     2248.45    114.73 o 
   0   2   9     4349.87     4662.31    205.98 o 
   1   2   9     2529.59     2319.48     83.61 o 
   2   2   9      237.89      287.35     14.89 o 
   3   2   9     4736.43     4828.40    280.49 o 
   4   2   9      775.63      749.41     35.55 o 
   5   2   9       20.00       22.13     10.07 o 
   6   2   9       52.66       55.15     20.69 o 
   7   2   9       50.63       51.31     19.38 o 
   8   2   9       64.58       91.09     24.80 o 
  -8   3   9       31.94       57.18     37.14 o 
  -7   3   9      138.25      122.64     38.68 o 
  -6   3   9     1030.28     1008.97     73.70 o 
  -5   3   9      963.14      947.30     90.52 o 
  -4   3   9       50.17       52.46     19.14 o 
  -3   3   9     1778.75     1980.09    128.11 o 
  -2   3   9     5413.90     5972.82    763.34 o 
  -1   3   9      398.48      306.40     16.54 o 
   0   3   9       12.09       10.04      5.82 o 
   1   3   9      443.67      331.71     16.44 o 
   2   3   9     5348.18     6364.06    248.80 o 
   3   3   9     1498.38     1766.66    113.57 o 
   4   3   9      133.98      112.22     16.36 o 
   5   3   9      930.46      943.28     49.54 o 
   6   3   9      814.62      788.88     97.69 o 
   7   3   9      113.34      120.02     24.15 o 
   8   3   9       20.94        4.89     24.39 o 
  -8   4   9        6.72      -13.84     46.11 o 
  -7   4   9      184.04      174.56     66.21 o 
  -6   4   9      207.76      189.08     43.03 o 
  -5   4   9      828.91      804.57     92.59 o 
  -4   4   9      362.24      377.03     29.82 o 
  -3   4   9     2334.13     2485.44    361.62 o 
  -2   4   9     1234.22     1297.36     36.08 o 
  -1   4   9     4153.42     4198.54    207.31 o 
   0   4   9     3399.25     3258.56    118.25 o 
   1   4   9     4725.44     4984.53    207.68 o 
   2   4   9      980.37     1168.05     48.83 o 
   3   4   9     2524.25     2628.93    193.23 o 
   4   4   9      338.85      360.27     30.47 o 
   5   4   9      814.08      802.57     42.91 o 
   6   4   9      265.61      297.26     27.25 o 
   7   4   9      140.82      139.64     32.55 o 
   8   4   9       15.00       19.42     21.29 o 
  -7   5   9       79.76       76.07     31.83 o 
  -6   5   9      269.21      315.16     62.86 o 
  -5   5   9      415.27      487.13     44.61 o 
  -4   5   9      980.74      995.90     72.90 o 
  -3   5   9     1180.22     1204.03    116.18 o 
  -2   5   9       95.16       85.14     32.32 o 
  -1   5   9     1536.16     1775.97    145.09 o 
   0   5   9     3174.96     3693.30    140.20 o 
   1   5   9     1260.36     1539.62    141.76 o 
   2   5   9      202.79      204.65     10.45 o 
   3   5   9     1297.43     1417.80     54.26 o 
   4   5   9     1048.33     1132.12     55.52 o 
   5   5   9      411.84      460.90     32.00 o 
   6   5   9      280.53      286.32     37.13 o 
   7   5   9       85.91       97.32     23.10 o 
  -7   6   9      142.19       57.93     44.04 o 
  -6   6   9      125.25      130.79     36.58 o 
  -5   6   9       14.67      -19.12     23.48 o 
  -4   6   9      168.51      156.20     36.47 o 
  -3   6   9      117.66      119.19     45.31 o 
  -2   6   9      249.73      235.24     22.30 o 
  -1   6   9     2114.39     2267.44    102.44 o 
   0   6   9     1810.02     2344.18    106.23 o 
   1   6   9     2487.50     2581.51    106.33 o 
   2   6   9      258.21      226.96     22.52 o 
   3   6   9      213.81      262.15     31.16 o 
   4   6   9      153.41      160.60     16.24 o 
   5   6   9        8.73        3.82     19.46 o 
   6   6   9      128.14      108.74     27.39 o 
   7   6   9      147.24      126.66     26.06 o 
  -7   7   9        4.47       26.87     36.59 o 
  -6   7   9      103.45       84.74     36.39 o 
  -5   7   9      282.93      247.65     47.35 o 
  -4   7   9      174.14      181.98     39.89 o 
  -3   7   9     1847.01     1787.31     65.76 o 
  -2   7   9      883.40     1010.03    129.39 o 
  -1   7   9      669.03      783.44     67.59 o 
   0   7   9     1235.00     1427.41     69.35 o 
   1   7   9      781.46      939.38     84.75 o 
   2   7   9      943.26     1016.05     74.53 o 
   3   7   9     1783.54     2114.14    126.32 o 
   5   7   9      264.47      257.95     31.35 o 
   6   7   9      123.37      100.76     27.43 o 
   7   7   9        2.41      -34.31     22.88 o 
  -7   8   9       83.19      104.78     48.63 o 
  -6   8   9       25.71       45.19     31.36 o 
  -5   8   9       40.24       34.04     34.42 o 
  -3   8   9      259.32      329.88     34.24 o 
  -2   8   9      448.67      479.93     98.89 o 
  -1   8   9      240.41      270.09     31.27 o 
   0   8   9     3354.57     3177.19    482.10 o 
   1   8   9      195.89      329.28     59.24 o 
   3   8   9      255.45      273.34     20.97 o 
   4   8   9      315.96      516.01     64.48 o 
   5   8   9       51.65       52.67     20.59 o 
   6   8   9       14.00       17.81     20.42 o 
   7   8   9       75.32       86.36     31.89 o 
  -7   9   9       73.54       46.75     59.18 o 
  -6   9   9      129.35      113.67     36.40 o 
  -5   9   9      187.22      311.21     93.99 o 
  -4   9   9      510.85      482.36     58.03 o 
  -3   9   9     1279.01     1442.15    258.26 o 
  -2   9   9      144.07      167.35     25.07 o 
  -1   9   9      286.15      314.96     24.22 o 
   0   9   9      403.07      443.54     33.10 o 
   1   9   9      251.88      280.01     34.02 o 
   2   9   9      125.13      222.23     39.00 o 
   3   9   9     1397.24     1664.39    183.47 o 
   4   9   9      436.53      394.36     74.97 o 
   5   9   9      153.07      229.43     42.47 o 
   6   9   9       96.39       27.28     33.09 o 
   7   9   9       62.65       26.88     26.60 o 
  -6  10   9      155.47      237.91     50.90 o 
  -5  10   9       29.68       21.72     37.85 o 
  -4  10   9      135.76      107.61     19.53 o 
  -3  10   9      298.13      299.83     32.80 o 
  -2  10   9     1149.96     1218.21     58.74 o 
  -1  10   9      348.07      314.41     29.15 o 
   0  10   9      326.09      303.65     34.81 o 
   1  10   9      289.86      221.64     26.65 o 
   2  10   9     1126.04     1091.08     66.65 o 
   3  10   9      269.52      201.06     31.73 o 
   4  10   9      154.72      135.25     31.88 o 
   5  10   9       35.95       28.78     19.64 o 
   6  10   9      126.99      187.11     28.67 o 
  -6  11   9       42.46       31.14     46.67 o 
  -5  11   9       26.83       45.88     48.84 o 
  -4  11   9      116.67      107.69     18.54 o 
  -3  11   9       13.82       16.64     23.95 o 
  -2  11   9       36.17       47.08     16.38 o 
  -1  11   9       76.86       65.91     20.95 o 
   0  11   9       74.55       50.41     27.42 o 
   1  11   9       73.04       46.09     23.68 o 
   2  11   9       34.32       48.54     26.02 o 
   3  11   9       29.01       43.31     21.26 o 
   4  11   9      124.92      119.27     35.85 o 
   5  11   9       15.52       20.22     18.20 o 
   6  11   9       42.91       23.67     24.42 o 
  -5  12   9       41.52       40.74     41.01 o 
  -3  12   9       18.12       28.23     16.54 o 
  -2  12   9      201.83      174.49     27.45 o 
  -1  12   9      531.99      439.58     42.75 o 
   0  12   9      544.77      709.37     87.33 o 
   1  12   9      534.22      432.76     47.47 o 
   2  12   9      215.10      202.38     38.70 o 
   3  12   9       17.35       23.32     24.10 o 
   4  12   9       29.75       29.05     22.51 o 
   5  12   9       32.00        5.83     22.70 o 
  -5  13   9        8.87       66.65     50.26 o 
  -4  13   9       27.77       28.06     22.81 o 
  -3  13   9      233.26      248.23     47.32 o 
  -2  13   9       82.18       86.90     25.06 o 
  -1  13   9      326.49      334.70     33.87 o 
   0  13   9      296.73      384.90     56.70 o 
   1  13   9      311.71      269.94     37.69 o 
   2  13   9       80.11      102.23     27.62 o 
   3  13   9      247.75      242.31     39.40 o 
   4  13   9       30.13       48.30     22.20 o 
   5  13   9       12.23        7.94     18.48 o 
  -3  14   9       56.65       87.38     22.30 o 
  -2  14   9       75.81       62.08     25.66 o 
   0  14   9      196.60      134.04     35.37 o 
   1  14   9       50.74       27.56     30.28 o 
   2  14   9       69.72       62.64     42.83 o 
   3  14   9       49.92       72.48     33.62 o 
   4  14   9       77.94       80.29     37.26 o 
  -4  15   9       46.30       15.12     86.27 o 
  -3  15   9       47.11       65.47     38.32 o 
  -2  15   9       35.78       37.22     28.40 o 
  -1  15   9       27.92       12.91     25.74 o 
   0  15   9        0.28      -20.71     38.52 o 
   1  15   9       29.89       25.81     26.26 o 
   2  15   9       34.46       -6.70     27.74 o 
   3  15   9       47.51       39.67     34.76 o 
   4  15   9       47.56       79.16     33.14 o 
  -3  16   9       23.51       33.17     41.63 o 
  -2  16   9       44.94       63.31     36.24 o 
  -1  16   9       10.22       39.21     30.98 o 
   0  16   9       32.32       23.18     30.53 o 
   1  16   9       10.24       18.94     34.25 o 
   2  16   9       42.54       14.92     42.42 o 
   3  16   9       23.79       48.02     24.53 o 
  -1  17   9        2.81      -28.51     36.47 o 
   0  17   9       10.42       24.12     34.42 o 
   1  17   9        2.65      -26.47     32.80 o 
   0   0  10      250.31      317.05     54.46 o 
   1   0  10       18.17       27.49     11.23 o 
   2   0  10     3640.58     4121.60    177.08 o 
   3   0  10      280.62      259.63     11.99 o 
   4   0  10      544.13      550.20     21.38 o 
   5   0  10      835.53      850.08     47.26 o 
   6   0  10      325.58      379.21     23.46 o 
   7   0  10      113.79      147.77     17.70 o 
   8   0  10        0.84       32.47     39.53 o 
  -7   1  10      333.43      328.25     46.56 o 
  -6   1  10      370.38      376.66     30.65 o 
  -5   1  10      466.85      478.37     24.91 o 
  -4   1  10      387.70      399.76     24.05 o 
  -3   1  10      235.17      262.52     14.84 o 
  -2   1  10     1954.34     1774.92    109.80 o 
  -1   1  10       28.03       12.93     14.28 o 
   0   1  10     2397.18     2279.64    173.82 o 
   1   1  10       59.05       42.76      8.56 o 
   2   1  10     2499.89     2277.98     62.76 o 
   3   1  10      502.89      498.73     19.23 o 
   4   1  10      383.89      519.07     63.89 o 
   5   1  10      425.67      389.80     22.91 o 
   6   1  10      403.45      383.67     27.07 o 
   7   1  10      343.87      362.25     19.82 o 
   8   1  10      188.04      237.45     37.02 o 
  -8   2  10       54.97       49.63     25.98 o 
  -7   2  10       10.60        8.37     10.06 o 
  -6   2  10      132.91      139.65     13.23 o 
  -5   2  10      835.21      780.65     49.86 o 
  -4   2  10       78.34       77.76      7.79 o 
  -3   2  10     3873.36     3654.22    184.12 o 
  -2   2  10     2602.56     2461.99     85.81 o 
  -1   2  10      702.70      600.05     43.96 o 
   0   2  10     4062.54     4061.12    185.99 o 
   1   2  10      832.01      742.04     32.47 o 
   2   2  10     2686.20     2459.89     92.74 o 
   3   2  10     3917.73     3816.24    174.18 o 
   4   2  10      127.56      112.98     26.85 o 
   5   2  10      799.77      863.66     50.33 o 
   6   2  10      117.97      129.68     28.93 o 
   7   2  10        7.59        3.44     26.34 o 
   8   2  10       38.21       52.38     21.21 o 
  -8   3  10       24.59        9.04     27.23 o 
  -7   3  10       63.12       55.60     25.57 o 
  -6   3  10      221.65      242.26     26.51 o 
  -5   3  10     2138.17     2247.98    200.58 o 
  -4   3  10       46.20       56.52     22.87 o 
  -3   3  10     1305.80     1203.48     52.85 o 
  -2   3  10     6624.02     6850.01    515.56 o 
  -1   3  10      185.60      223.19     17.86 o 
   0   3  10     7482.65     6330.27    346.50 o 
   1   3  10      176.85      204.94     14.80 o 
   2   3  10     6589.07     7200.89    343.09 o 
   3   3  10     1271.49     1353.77    105.21 o 
   4   3  10       90.79       81.10     18.25 o 
   5   3  10     2515.90     2828.81    192.08 o 
   6   3  10      181.51      202.10     32.94 o 
   7   3  10      105.96       97.08     31.17 o 
   8   3  10       44.34       53.44     24.88 o 
  -7   4  10      256.90      289.74     42.96 o 
  -6   4  10       89.84      114.89     60.95 o 
  -5   4  10      162.56      233.46     51.20 o 
  -4   4  10       20.80       -0.67     25.69 o 
  -3   4  10     1638.51     2065.74    193.81 o 
  -2   4  10     1360.61     1241.41    109.74 o 
  -1   4  10     6841.22     7269.14    450.57 o 
   0   4  10     8459.23     9598.19    672.43 o 
   1   4  10     6612.21     7245.26    436.00 o 
   2   4  10     1509.95     1566.41     48.39 o 
   3   4  10     1845.60     2504.91    281.26 o 
   4   4  10       13.99        5.39     13.78 o 
   5   4  10      291.32      352.88     26.34 o 
   6   4  10       92.58       85.09     45.47 o 
   7   4  10      250.99      334.30     40.62 o 
  -7   5  10      134.68      134.85     49.38 o 
  -6   5  10      211.60      208.34     45.63 o 
  -5   5  10      284.94      291.63     43.66 o 
  -4   5  10       54.11       40.46     27.63 o 
  -3   5  10      461.23      506.67    100.67 o 
  -2   5  10      843.97      764.74     59.39 o 
  -1   5  10     4473.71     5022.09    309.04 o 
   0   5  10       64.54       96.96     12.30 o 
   1   5  10     4315.40     6311.96   1023.95 o 
   2   5  10      967.64      909.51     46.77 o 
   3   5  10      452.90      470.26     34.12 o 
   4   5  10       99.90       82.13     15.66 o 
   5   5  10      297.04      317.14     29.03 o 
   6   5  10      183.68      175.32     32.19 o 
   7   5  10      124.56      108.82     44.82 o 
  -7   6  10       55.73       83.08     44.85 o 
  -6   6  10       46.97       46.29     30.40 o 
  -5   6  10      157.15      176.41     48.47 o 
  -4   6  10       77.54       52.65     28.14 o 
  -3   6  10      863.75      840.58     83.94 o 
  -2   6  10     2577.00     2697.03    111.44 o 
  -1   6  10      651.27      634.14     45.31 o 
   0   6  10       20.29       35.39     13.43 o 
   1   6  10      713.83      649.21     31.05 o 
   2   6  10     2251.36     2324.39     77.70 o 
   3   6  10      913.09     1014.71     49.34 o 
   4   6  10       59.74       51.33     12.93 o 
   5   6  10      162.83      193.01     21.86 o 
   6   6  10       47.56       54.19     18.97 o 
   7   6  10       55.49       68.52     22.43 o 
  -7   7  10      128.26       52.39     42.97 o 
  -6   7  10       41.73       26.56     27.09 o 
  -5   7  10       94.69      102.91     30.29 o 
  -4   7  10      132.46      105.24     33.40 o 
  -3   7  10      105.30      103.42     15.45 o 
  -2   7  10      578.44      752.09     82.98 o 
  -1   7  10     1537.22     1827.41     78.39 o 
   0   7  10       63.90       99.82     18.70 o 
   1   7  10     1495.40     1768.69    104.34 o 
   2   7  10      652.40      713.17     69.13 o 
   3   7  10       99.36      116.70     25.84 o 
   4   7  10      186.67      233.07     19.47 o 
   5   7  10      135.60      153.08     22.96 o 
   6   7  10       26.33        1.42     28.42 o 
   7   7  10       93.60       47.50     30.26 o 
  -7   8  10       92.44       64.99     43.02 o 
  -6   8  10        1.86      -46.93     31.29 o 
  -5   8  10       98.49       62.31     35.64 o 
  -4   8  10      836.85      829.38     73.08 o 
  -3   8  10      319.27      252.22     26.92 o 
  -2   8  10      355.29      441.84     52.93 o 
  -1   8  10      819.45      889.96     86.94 o 
   0   8  10       71.32       45.63     16.87 o 
   1   8  10      664.17      663.86     45.41 o 
   2   8  10      280.02      444.42    101.56 o 
   3   8  10      392.83      318.42     26.85 o 
   4   8  10      766.22      757.68    109.05 o 
   5   8  10      113.48       98.59     20.65 o 
   6   8  10        0.46       -1.90     21.98 o 
   7   8  10      100.41       87.72     24.76 o 
  -6   9  10       94.10       81.86     44.35 o 
  -5   9  10      396.41      325.19     53.69 o 
  -4   9  10      120.51      112.21     59.37 o 
  -3   9  10     1539.44     1708.44    201.09 o 
  -2   9  10      400.27      462.79     35.83 o 
  -1   9  10      339.64      453.44     46.27 o 
   0   9  10       13.16       11.33     15.96 o 
   1   9  10      349.89      456.57     43.90 o 
   2   9  10      412.89      382.38     25.45 o 
   3   9  10     1590.59     1675.03    112.08 o 
   4   9  10      143.73      113.67     19.97 o 
   5   9  10      378.93      374.94     36.91 o 
   6   9  10       96.69       91.53     35.58 o 
  -6  10  10       25.13        1.44     42.57 o 
  -5  10  10       78.02       43.94     35.69 o 
  -4  10  10       34.58       23.69     33.60 o 
  -3  10  10      169.60      194.00     26.90 o 
  -2  10  10       72.85       57.50     16.08 o 
  -1  10  10       97.71       88.32     21.44 o 
   0  10  10      131.81      166.84     29.95 o 
   1  10  10      139.27      101.97     26.49 o 
   2  10  10       61.36       37.63     34.58 o 
   3  10  10      136.87      164.79     17.30 o 
   4  10  10       46.72       47.59     17.78 o 
   5  10  10       69.95       64.99     18.19 o 
   6  10  10       24.57       22.33     23.93 o 
  -6  11  10        6.71       13.40     43.60 o 
  -5  11  10        9.30      -29.97     41.78 o 
  -4  11  10      107.13      135.09     18.57 o 
  -3  11  10      502.32      420.90     62.89 o 
  -2  11  10      290.58      298.11     34.56 o 
  -1  11  10       88.90       76.68     17.98 o 
   1  11  10       94.67       77.77     31.85 o 
   2  11  10      261.70      253.34     28.00 o 
   3  11  10      502.35      399.68     27.42 o 
   4  11  10       97.60       87.58     34.64 o 
   5  11  10       10.59       58.83     34.21 o 
   6  11  10        6.87       15.45     32.61 o 
  -5  12  10       77.56      119.72     57.76 o 
  -4  12  10       18.08       18.40     12.28 o 
  -3  12  10       84.24       47.60     17.97 o 
  -2  12  10       53.86       68.17     22.40 o 
  -1  12  10       32.85       43.93     19.71 o 
   0  12  10     1191.70     1397.56     98.25 o 
   1  12  10       25.62       31.95     55.62 o 
   2  12  10       63.07       58.46     32.51 o 
   3  12  10       73.66       53.69     16.48 o 
   4  12  10       25.74       25.80     24.55 o 
   5  12  10       77.33       71.78     19.30 o 
  -5  13  10        6.58      -14.45     37.81 o 
  -4  13  10        4.35        2.65     26.24 o 
  -3  13  10        0.45      -21.74     17.29 o 
  -2  13  10      110.27       73.52     25.61 o 
  -1  13  10      124.52      102.29     25.78 o 
   0  13  10      104.47       49.39     20.49 o 
   1  13  10      136.16       90.07     40.31 o 
   2  13  10       99.88       74.29     23.46 o 
   3  13  10        0.64       12.39     17.58 o 
   4  13  10        8.49       18.49     26.60 o 
   5  13  10        7.61       17.25     24.72 o 
  -4  14  10       33.40       30.65     64.80 o 
  -3  14  10        7.63       12.48     18.39 o 
  -2  14  10       21.12       34.91     28.91 o 
  -1  14  10       64.86       78.17     26.53 o 
   0  14  10      127.34      110.15     27.29 o 
   1  14  10       72.03       40.74     26.66 o 
   2  14  10       24.78       47.27     29.80 o 
   3  14  10        8.27      -40.21     40.82 o 
   4  14  10       32.62       57.42     20.86 o 
  -3  15  10       44.57       50.14     22.52 o 
  -2  15  10       71.12       71.71     25.70 o 
  -1  15  10       16.42       12.76     20.96 o 
   0  15  10       20.22       23.72     22.13 o 
   1  15  10       17.64       22.27     39.28 o 
   2  15  10       75.50      106.34     34.72 o 
   3  15  10       46.34       84.27     35.62 o 
  -2  16  10       39.48       33.83     24.10 o 
  -1  16  10        2.90       -0.97     26.43 o 
   0  16  10        3.50      -28.11     26.62 o 
   1  16  10        3.26       14.88     27.91 o 
   2  16  10       38.66       19.89     26.40 o 
   0  17  10       11.46       11.91     26.26 o 
   1   0  11     4010.84     4381.45    308.11 o 
   2   0  11     6740.38     6971.84    428.54 o 
   3   0  11      356.66      369.97     16.48 o 
   4   0  11     1603.59     1591.90     48.48 o 
   5   0  11        1.28       -5.02     17.17 o 
   6   0  11      633.24      679.73     46.27 o 
   7   0  11       12.92       14.41     10.31 o 
   8   0  11       23.42       -1.36     49.49 o 
  -8   1  11        9.72        5.07     30.48 o 
  -7   1  11        5.68        8.52     10.40 o 
  -6   1  11       13.10       19.84     11.93 o 
  -5   1  11       45.41      107.97     27.54 o 
  -4   1  11      766.33      752.75     34.37 o 
  -3   1  11       97.13      101.48      8.01 o 
  -2   1  11     7183.22     7432.31    476.09 o 
  -1   1  11     3711.90     3337.40    326.34 o 
   0   1  11      736.22      625.86     33.83 o 
   1   1  11     4520.73     4093.02    164.40 o 
   2   1  11     7100.38     7490.32    414.90 o 
   3   1  11       95.80       74.14      9.43 o 
   4   1  11      869.34      880.24     30.80 o 
   5   1  11       59.81      105.84     18.60 o 
   6   1  11       30.95       31.52     15.34 o 
   7   1  11        7.88        8.69     14.37 o 
   8   1  11        4.79        2.58     38.70 o 
  -8   2  11       60.05       47.64     20.89 o 
  -7   2  11       29.50       20.05     11.97 o 
  -6   2  11      287.59      248.89     21.10 o 
  -5   2  11      128.22      136.02     19.37 o 
  -4   2  11     1284.04     1303.64     62.31 o 
  -3   2  11      547.09      496.66     42.49 o 
  -2   2  11      292.32      282.81     22.40 o 
  -1   2  11     5371.80     5513.33    420.38 o 
   0   2  11      608.73      636.06     21.06 o 
   1   2  11     5441.02     5768.12    337.54 o 
   2   2  11      407.39      354.88     13.20 o 
   3   2  11      657.48      624.31     38.02 o 
   4   2  11     1473.77     1568.20     78.67 o 
   5   2  11      113.75       96.07     29.05 o 
   6   2  11      250.35      254.73     34.92 o 
   7   2  11       33.93       14.26     26.77 o 
   8   2  11       71.31       90.94     32.22 o 
  -7   3  11      171.86      212.61     53.59 o 
  -6   3  11      263.84      228.51     30.18 o 
  -5   3  11     1408.22     1514.68    103.23 o 
  -4   3  11     1000.48      999.54     51.86 o 
  -3   3  11      646.78      540.39     24.98 o 
  -2   3  11     1713.30     2119.51    137.29 o 
  -1   3  11      352.86      311.43     21.31 o 
   0   3  11      452.74      403.61     40.59 o 
   1   3  11      491.24      436.57     16.08 o 
   2   3  11     1687.21     1853.36     57.04 o 
   3   3  11      755.16      657.25     41.66 o 
   4   3  11      879.49      859.62     53.64 o 
   5   3  11     1507.52     1552.19    166.95 o 
   6   3  11      234.88      180.17     33.74 o 
   7   3  11      162.02      194.91     37.21 o 
  -7   4  11       13.47       16.68     24.16 o 
  -6   4  11     1064.35     1060.00     88.63 o 
  -5   4  11      255.93      221.34     45.09 o 
  -4   4  11     1008.23     1280.50    136.79 o 
  -3   4  11     1013.38     1161.73    149.86 o 
  -2   4  11       13.93       30.28     16.09 o 
  -1   4  11     1440.44     1513.00     68.03 o 
   0   4  11      873.52      908.41     29.92 o 
   1   4  11     1771.58     1812.51     62.79 o 
   2   4  11        7.01       15.77      6.86 o 
   3   4  11      832.61     1071.23     94.20 o 
   4   4  11      673.54      780.55     49.14 o 
   5   4  11      315.21      365.62     35.38 o 
   6   4  11      942.86     1020.23     72.79 o 
   7   4  11       11.57      -38.58     34.99 o 
  -7   5  11       53.79       29.44     34.99 o 
  -6   5  11       29.06       15.32     34.17 o 
  -5   5  11       65.72       79.07     29.25 o 
  -4   5  11      299.88      433.03     68.76 o 
  -3   5  11     1222.99     1198.44    131.62 o 
  -2   5  11       77.95       90.50     13.88 o 
  -1   5  11     3060.88     3587.54    402.28 o 
   0   5  11      326.71      266.29     15.75 o 
   1   5  11     3055.14     3850.51    370.35 o 
   2   5  11      108.66      107.58     11.28 o 
   3   5  11     1094.56     1197.41     53.78 o 
   4   5  11      286.64      370.46     34.12 o 
   5   5  11       66.13       81.55     21.33 o 
   6   5  11       25.99       15.34     22.00 o 
   7   5  11       81.26       44.43     22.89 o 
  -7   6  11       22.96       52.83     30.81 o 
  -6   6  11      208.73      166.94     39.29 o 
  -5   6  11       28.19       33.24     24.90 o 
  -4   6  11      283.27      287.46     45.38 o 
  -3   6  11     1476.22     1449.12    157.68 o 
  -2   6  11      365.37      379.23     17.14 o 
  -1   6  11       16.24       18.78     10.23 o 
   0   6  11     1783.30     2059.61     95.86 o 
   1   6  11       14.68       16.73     12.93 o 
   2   6  11      379.00      487.69     59.29 o 
   3   6  11     1474.71     1984.14    110.29 o 
   4   6  11      194.40      238.88     21.69 o 
   5   6  11       52.10       68.02     17.05 o 
   6   6  11      228.35      208.88     26.61 o 
   7   6  11       20.06       28.43     21.24 o 
  -7   7  11       99.80       77.67     45.72 o 
  -6   7  11      262.44      310.44     61.97 o 
  -5   7  11      115.52       90.87     32.95 o 
  -4   7  11      160.32      131.57     29.78 o 
  -3   7  11      200.89      179.91     34.83 o 
  -2   7  11       68.50       60.90     10.39 o 
  -1   7  11      906.55      902.94     62.33 o 
   0   7  11      170.25      158.56     24.44 o 
   1   7  11      711.07      734.94     78.27 o 
   2   7  11       50.58       49.54      8.21 o 
   3   7  11      242.95      279.20     27.15 o 
   4   7  11      156.39      124.36     22.78 o 
   5   7  11      132.82      129.29     21.94 o 
   6   7  11      301.07      332.95     43.94 o 
   7   7  11      106.03       82.66     25.51 o 
  -7   8  11       34.37       52.94     39.69 o 
  -6   8  11      214.33      171.16     47.71 o 
  -5   8  11       27.67       26.71     27.36 o 
  -4   8  11       41.74      113.26     61.19 o 
  -3   8  11      445.62      484.80     40.33 o 
  -2   8  11       21.64       39.60     19.57 o 
  -1   8  11      962.20      996.97     46.74 o 
   0   8  11     2428.01     2376.83    116.78 o 
   1   8  11      980.13      980.46     52.59 o 
   2   8  11       50.39       25.79     17.44 o 
   3   8  11      425.94      516.86     30.69 o 
   4   8  11       13.53       41.39     20.98 o 
   5   8  11       41.81       51.44     17.86 o 
   6   8  11      236.90      196.98     35.15 o 
   7   8  11       38.27       15.77     27.43 o 
  -6   9  11      103.96      128.73     59.24 o 
  -5   9  11       14.12       12.85     35.60 o 
  -4   9  11      429.39      461.64    132.93 o 
  -3   9  11       19.86       16.89     14.70 o 
  -2   9  11      475.29      543.49     66.85 o 
  -1   9  11       94.96       42.03     21.57 o 
   0   9  11       49.04       26.44     14.90 o 
   1   9  11      135.96       96.20     18.48 o 
   2   9  11      507.08      699.50     68.86 o 
   3   9  11       48.92       39.00     10.07 o 
   4   9  11      454.05      441.83     58.82 o 
   5   9  11       27.53       30.78     24.59 o 
   6   9  11      112.40      142.43     28.41 o 
  -6  10  11       47.73       45.52     36.40 o 
  -5  10  11        9.79       14.97     33.18 o 
  -4  10  11      143.24       89.87     56.33 o 
  -3  10  11      145.76      182.11     26.56 o 
  -2  10  11       82.59       69.13     18.00 o 
  -1  10  11       10.60       24.80     14.41 o 
   0  10  11       16.24       30.92     16.47 o 
   1  10  11       15.48       28.48     17.98 o 
   2  10  11       79.98       58.46     15.59 o 
   3  10  11      144.89      183.93     12.66 o 
   4  10  11      176.16      141.40     27.33 o 
   5  10  11       21.08       25.74     21.82 o 
   6  10  11       59.50       81.60     29.12 o 
  -6  11  11        1.86      -31.09     34.23 o 
  -5  11  11       51.25       33.57     40.54 o 
  -4  11  11       58.27       49.12      9.27 o 
  -3  11  11      149.36      160.78     28.80 o 
  -2  11  11        8.89       22.68     19.51 o 
  -1  11  11       93.73      111.11     26.38 o 
   0  11  11      266.09      332.34     35.70 o 
   1  11  11      112.82       94.29     21.20 o 
   2  11  11       14.52        8.79     24.22 o 
   3  11  11      178.94      183.60     17.80 o 
   4  11  11       64.90       65.67     17.46 o 
   5  11  11       52.18       47.30     26.73 o 
   6  11  11        3.20       16.30     20.29 o 
  -5  12  11       48.85       73.78     40.14 o 
  -4  12  11       30.16       31.36     13.93 o 
  -3  12  11       59.18       55.10     16.73 o 
  -2  12  11       50.16       47.88     20.84 o 
  -1  12  11      360.06      289.94     48.07 o 
   0  12  11      117.12      125.88     32.00 o 
   1  12  11      343.48      242.56     47.22 o 
   2  12  11       50.52       21.60     20.62 o 
   3  12  11       45.42       41.72     16.17 o 
   4  12  11       36.99       41.73     26.79 o 
   5  12  11       57.31       37.79     26.45 o 
  -5  13  11       22.28       18.13     47.57 o 
  -4  13  11       11.08      -51.51     41.34 o 
  -3  13  11       34.58       37.32     19.17 o 
  -2  13  11       39.98       64.18     29.56 o 
  -1  13  11       92.15       66.75     33.66 o 
   0  13  11       17.04       13.19     22.93 o 
   1  13  11      101.84       69.02     23.52 o 
   2  13  11       35.27       54.09     28.58 o 
   3  13  11       32.94       41.54     18.34 o 
   4  13  11       10.20        7.26     16.83 o 
   5  13  11       18.40       14.26     36.45 o 
  -4  14  11       15.49       55.58     65.50 o 
  -3  14  11       31.24       35.59     20.97 o 
  -2  14  11       35.52       10.53     28.68 o 
  -1  14  11       47.62       20.91     38.64 o 
   0  14  11       28.54       25.39     24.08 o 
   1  14  11       45.51       41.73     24.94 o 
   2  14  11       32.93       39.68     21.73 o 
   3  14  11       26.79       41.70     19.71 o 
   4  14  11       17.18       29.03     41.61 o 
  -3  15  11        0.12       -1.58     21.95 o 
  -2  15  11       20.49      -11.91     27.67 o 
  -1  15  11       16.27       58.24     32.64 o 
   0  15  11       24.15       23.70     24.09 o 
   1  15  11       15.32      -20.70     30.41 o 
   2  15  11       22.80        1.02     35.89 o 
   3  15  11        0.01       36.22     27.93 o 
  -2  16  11        5.70      -16.62     34.20 o 
  -1  16  11        8.22      -22.91     42.20 o 
   0  16  11        0.20       20.89     42.94 o 
   1  16  11        7.84      -23.74     29.30 o 
   2  16  11        5.28       45.59     25.71 o 
   0   0  12       18.35       49.47     20.85 o 
   2   0  12      534.86      621.75     30.42 o 
   3   0  12     1103.09     1088.16     42.29 o 
   4   0  12      143.47      149.05     19.78 o 
   5   0  12      968.92     1026.10     40.24 o 
   6   0  12        6.45        6.67     15.23 o 
   7   0  12       42.84       44.81     12.74 o 
   8   0  12       24.28       39.02     49.06 o 
  -7   1  12       19.20       13.20     10.94 o 
  -6   1  12      213.92      158.44     28.24 o 
  -5   1  12      255.95      319.05     33.67 o 
  -4   1  12      438.41      444.60     19.35 o 
  -3   1  12      197.20      219.21     13.52 o 
  -2   1  12     5284.37     5243.84    307.01 o 
  -1   1  12       54.57       35.21     14.54 o 
   0   1  12     8048.41     7479.75    660.38 o 
   1   1  12       53.58       32.90      9.50 o 
   2   1  12     4884.76     4644.84    236.28 o 
   3   1  12      188.68      194.13     12.83 o 
   4   1  12      450.24      484.39     19.55 o 
   5   1  12      254.02      279.59     17.55 o 
   6   1  12      183.85      182.75     19.23 o 
   7   1  12       18.12       10.89     15.30 o 
  -7   2  12       98.07       90.32     35.31 o 
  -6   2  12       51.18       62.58     18.84 o 
  -5   2  12     1347.51     1429.37     85.86 o 
  -4   2  12      198.21      201.55     22.30 o 
  -3   2  12     2025.97     1797.38     84.44 o 
  -2   2  12      305.72      219.34     54.36 o 
  -1   2  12      243.65      292.04     37.26 o 
   0   2  12        8.17        0.26     10.01 o 
   1   2  12      392.92      416.95     18.10 o 
   2   2  12      377.59      377.48     15.60 o 
   3   2  12     2176.37     2192.19    148.14 o 
   4   2  12      224.36      238.88     26.12 o 
   5   2  12     1269.55     1369.65    109.34 o 
   6   2  12       48.73       73.88     19.24 o 
   7   2  12       83.60       91.82     23.00 o 
  -7   3  12       31.96       17.45     38.01 o 
  -6   3  12       77.01       74.91     19.92 o 
  -5   3  12      708.48      729.74     70.90 o 
  -4   3  12      154.11      165.52     16.23 o 
  -3   3  12      106.95      167.56     15.22 o 
  -2   3  12     2449.55     2286.50    108.73 o 
  -1   3  12      135.15      207.94     29.05 o 
   0   3  12     5689.36     5202.06    281.99 o 
   1   3  12      204.68      209.57     16.63 o 
   2   3  12     1821.61     1867.15     61.87 o 
   3   3  12      108.95      127.01     17.61 o 
   4   3  12      169.83      167.20     19.24 o 
   5   3  12      803.97      907.10     59.97 o 
   6   3  12       78.69       67.62     21.39 o 
   7   3  12       27.22       15.02     21.54 o 
  -7   4  12      258.40      214.65     56.78 o 
  -6   4  12      300.92      292.86     54.65 o 
  -5   4  12      180.44      215.79     33.50 o 
  -4   4  12      789.08      759.64     51.07 o 
  -3   4  12     2005.89     2050.79    133.98 o 
  -2   4  12     2389.94     2238.52    114.38 o 
  -1   4  12     4665.90     5404.85    334.38 o 
   0   4  12      747.17      676.60     25.92 o 
   1   4  12     4559.55     5012.90    252.52 o 
   2   4  12     2200.84     2194.57     83.68 o 
   3   4  12     2378.83     2456.80    123.01 o 
   4   4  12      641.38      692.60     76.76 o 
   5   4  12      269.52      225.66     30.34 o 
   6   4  12      316.27      374.67     40.75 o 
   7   4  12      308.47      370.85     47.75 o 
  -7   5  12       64.46       46.91     30.64 o 
  -6   5  12       77.58       79.02     29.47 o 
  -5   5  12      139.80      135.17     26.88 o 
  -4   5  12      400.29      317.83     47.90 o 
  -3   5  12      239.61      193.07     20.82 o 
  -2   5  12     1968.83     2053.82    106.89 o 
  -1   5  12      926.45     1337.09    207.47 o 
   0   5  12      740.74      800.33     35.72 o 
   1   5  12     1155.05     1405.97    111.14 o 
   2   5  12     2457.82     2567.44    131.03 o 
   3   5  12      236.23      127.13     36.16 o 
   4   5  12      404.09      425.71     53.10 o 
   5   5  12      155.53      129.12     21.98 o 
   6   5  12       73.06       65.24     24.67 o 
   7   5  12       43.87       48.45     29.54 o 
  -7   6  12       80.90       64.61     43.99 o 
  -6   6  12        7.12       -5.28     42.32 o 
  -5   6  12      219.37      170.57     56.56 o 
  -4   6  12      765.33      796.55     90.24 o 
  -3   6  12     1023.61      954.22     91.83 o 
  -2   6  12      119.01      150.95     18.76 o 
  -1   6  12     1418.68     1696.58     65.53 o 
   0   6  12      689.72      683.57     58.73 o 
   1   6  12     1259.23     1478.52     82.05 o 
   2   6  12      185.61      199.03     16.72 o 
   3   6  12     1027.04     1378.85    105.32 o 
   4   6  12      733.37      796.51     74.29 o 
   5   6  12      327.35      347.96     26.35 o 
   6   6  12        9.50      -11.94     20.08 o 
   7   6  12       79.74       60.43     23.13 o 
  -7   7  12       55.47       45.06     32.80 o 
  -6   7  12       55.62       10.08     39.00 o 
  -5   7  12       19.37       38.89     31.27 o 
  -4   7  12      145.26      134.03     44.72 o 
  -3   7  12       12.46        9.44     34.13 o 
  -2   7  12      310.66      266.01     24.34 o 
  -1   7  12      620.97      649.25     34.49 o 
   0   7  12     4616.08     5151.33    279.92 o 
   1   7  12      737.12      919.27     50.02 o 
   2   7  12      308.87      347.70     36.38 o 
   3   7  12       10.38       15.38     15.99 o 
   4   7  12      134.67      183.39     40.00 o 
   5   7  12        5.82        4.74     15.44 o 
   6   7  12       65.76       44.16     24.20 o 
   7   7  12       42.14       28.06     24.57 o 
  -7   8  12        2.51       24.52     31.79 o 
  -6   8  12        2.22       15.27     28.84 o 
  -5   8  12       23.60       11.88     42.28 o 
  -4   8  12      594.69      609.85    127.72 o 
  -3   8  12      764.40      715.71     94.42 o 
  -2   8  12       41.61       46.12     11.79 o 
  -1   8  12      451.62      435.29     27.48 o 
   0   8  12     1677.97     2442.53    426.81 o 
   1   8  12      422.69      543.28     66.31 o 
   2   8  12       50.84       58.34      9.61 o 
   3   8  12      723.46      840.58     43.59 o 
   4   8  12      667.25      887.61     59.98 o 
   5   8  12       18.77       26.37     15.95 o 
   6   8  12        5.86        1.49     17.61 o 
   7   8  12        1.04        5.75     19.94 o 
  -5   9  12       67.38       90.23     37.77 o 
  -4   9  12      334.24      356.32     53.79 o 
  -3   9  12       38.89       41.74     15.80 o 
  -2   9  12      241.93      258.68     42.90 o 
  -1   9  12     1068.40     1127.33     75.87 o 
   0   9  12       36.30       22.50     12.41 o 
   1   9  12     1091.52     1472.31    196.31 o 
   2   9  12      219.91      441.92     99.01 o 
   3   9  12       30.52       30.91      7.82 o 
   4   9  12      296.07      290.56     42.67 o 
   5   9  12       67.09      103.81     29.83 o 
   6   9  12       52.52       65.78     33.79 o 
  -6  10  12       36.50       56.41     49.22 o 
  -5  10  12      123.65      105.67     52.64 o 
  -4  10  12      450.46      513.94     62.11 o 
  -3  10  12       17.20       25.05     16.13 o 
  -2  10  12       58.23       90.47     21.46 o 
  -1  10  12       15.97        4.69     14.23 o 
   0  10  12       67.36       87.06     19.13 o 
   1  10  12       17.63        2.83     14.21 o 
   2  10  12       70.16       98.24     27.69 o 
   3  10  12        9.32        3.36      9.89 o 
   4  10  12      420.56      485.83     47.90 o 
   5  10  12      125.42       77.23     25.59 o 
   6  10  12       27.05       19.60     18.23 o 
  -6  11  12       54.90       66.85     42.76 o 
  -5  11  12       20.75       -7.69     67.94 o 
  -4  11  12        0.95      -13.88     41.83 o 
  -3  11  12      106.81      117.18     27.21 o 
  -2  11  12       75.08       40.85     25.70 o 
  -1  11  12       80.75      101.22     26.54 o 
   0  11  12      239.69      218.08     27.86 o 
   1  11  12      104.66       67.50     27.17 o 
   2  11  12       94.38       61.94     17.74 o 
   3  11  12       98.21       96.53     14.82 o 
   4  11  12        3.08      -20.26     31.44 o 
   5  11  12       19.99       10.35     34.27 o 
   6  11  12       61.64       73.31     36.00 o 
  -5  12  12       63.79       56.11     44.71 o 
  -4  12  12        4.60       25.31     22.47 o 
  -3  12  12       11.47       21.24     21.29 o 
  -2  12  12      195.48      221.70     39.76 o 
  -1  12  12      423.07      487.23     63.66 o 
   0  12  12      104.87       73.05     19.80 o 
   1  12  12      433.26      295.38     67.28 o 
   2  12  12      203.69      190.74     38.87 o 
   3  12  12        9.26       13.49     19.68 o 
   4  12  12       11.00      -11.53     22.80 o 
   5  12  12       62.61       38.20     27.34 o 
  -5  13  12       80.72      129.71     49.16 o 
  -4  13  12      114.71      135.05     45.63 o 
  -3  13  12        0.10      -14.27     16.07 o 
  -2  13  12       17.67        3.47     23.50 o 
  -1  13  12      214.36      196.62     23.04 o 
   0  13  12       29.01       13.80     21.16 o 
   2  13  12       22.52       22.85     20.14 o 
   3  13  12        0.12      -10.76     23.47 o 
   4  13  12      112.61       78.93     30.61 o 
   5  13  12       79.99      113.37     38.75 o 
  -4  14  12       34.12      104.14     50.34 o 
  -3  14  12       28.49       42.91     21.98 o 
  -2  14  12       21.09        8.17     19.51 o 
  -1  14  12        3.78       14.63     19.07 o 
   0  14  12        1.72      -16.61     22.89 o 
   1  14  12        3.46      -35.00     31.63 o 
   2  14  12       22.44       15.61     33.66 o 
   3  14  12       30.14       24.07     18.43 o 
   4  14  12       36.64       13.71     82.24 o 
  -3  15  12        5.34       -3.02     26.11 o 
  -2  15  12        2.74        0.02     20.18 o 
  -1  15  12       17.15       21.99     22.60 o 
   0  15  12       17.31       80.42     32.73 o 
   1  15  12       15.66       16.54     20.67 o 
   2  15  12        2.32      -15.33     26.14 o 
   3  15  12        4.36       -2.17     19.90 o 
  -2  16  12       31.06       19.94     26.67 o 
  -1  16  12        7.02      -23.25     24.32 o 
   0  16  12       90.27       80.58     28.92 o 
   1  16  12        7.34       41.26     27.98 o 
   2  16  12       33.20        3.69     33.98 o 
   1   0  13     2131.85     2030.71    180.58 o 
   2   0  13      800.96      768.48     33.56 o 
   3   0  13        0.77        1.75     14.25 o 
   4   0  13     1214.42     1198.15     57.38 o 
   5   0  13        0.46       -7.71     22.55 o 
   6   0  13      231.49      237.61     15.77 o 
   7   0  13       94.57      111.61     17.13 o 
  -7   1  13       36.07       32.57     12.75 o 
  -6   1  13      136.26      120.45     12.78 o 
  -5   1  13      443.08      541.15     43.97 o 
  -4   1  13      687.58      737.78     31.42 o 
  -3   1  13      974.57      970.69     69.25 o 
  -2   1  13      502.73      518.54     19.70 o 
  -1   1  13     3393.87     3387.75    238.34 o 
   0   1  13      280.63      216.06     30.17 o 
   1   1  13     3895.37     4005.78    181.45 o 
   2   1  13      466.74      472.59     17.56 o 
   3   1  13     1181.89     1173.84     41.99 o 
   4   1  13      611.19      655.79     26.98 o 
   5   1  13      445.48      632.40     85.99 o 
   6   1  13      101.45       95.36     15.95 o 
   7   1  13       27.80       29.27     12.90 o 
  -7   2  13       44.11       33.87     32.03 o 
  -6   2  13      252.54      214.43     44.00 o 
  -5   2  13      270.23      488.35    102.61 o 
  -4   2  13     1423.15     1319.12     67.81 o 
  -3   2  13       44.94       31.13     19.12 o 
  -2   2  13     1791.13      912.18    357.89 o 
  -1   2  13      849.23      737.94     47.90 o 
   0   2  13     1245.87     1253.08     63.48 o 
   1   2  13      842.08      772.54     29.99 o 
   2   2  13     1635.98     1513.49     43.45 o 
   3   2  13       75.20       87.34     12.86 o 
   4   2  13     1478.41     1490.97     81.13 o 
   5   2  13      247.10      410.79     90.21 o 
   6   2  13      263.63      284.64     30.56 o 
   7   2  13       46.39       45.69     19.86 o 
  -7   3  13       95.90       72.44     35.88 o 
  -6   3  13      133.10      105.13     20.17 o 
  -5   3  13       94.99       93.47     31.41 o 
  -4   3  13      426.52      401.02     37.76 o 
  -3   3  13      920.98      853.83    111.70 o 
  -2   3  13     1619.86     1617.70     87.58 o 
  -1   3  13     8474.36     8193.01    680.10 o 
   0   3  13     1625.19     1549.77     54.98 o 
   1   3  13     8365.69     8268.24    539.28 o 
   2   3  13     1400.80     1443.00     51.29 o 
   3   3  13      939.78      910.26     53.66 o 
   4   3  13      300.73      323.40     27.16 o 
   5   3  13      100.92      109.20     21.87 o 
   6   3  13      113.14      105.13     33.27 o 
   7   3  13      130.21       78.53     31.57 o 
  -7   4  13        2.41      -20.29     31.63 o 
  -6   4  13       33.96       40.73     26.69 o 
  -5   4  13       41.50       52.60     21.67 o 
  -4   4  13     3520.31     3703.64    392.44 o 
  -3   4  13      283.35      359.57     46.24 o 
  -2   4  13       60.65       61.43     24.68 o 
  -1   4  13     1320.12     1324.54     67.44 o 
   0   4  13     1063.91      950.89     37.37 o 
   1   4  13     1609.42     1606.41     68.30 o 
   2   4  13      139.52      121.56     12.81 o 
   3   4  13      342.22      367.45     41.69 o 
   4   4  13     3461.17     3561.81    256.17 o 
   5   4  13       50.82       49.12     33.39 o 
   6   4  13       46.63       54.13     26.08 o 
   7   4  13        2.00      -20.30     35.55 o 
  -7   5  13        2.78        7.02     26.60 o 
  -6   5  13      177.45      203.80     49.36 o 
  -5   5  13       60.98       47.27     38.59 o 
  -4   5  13      427.38      461.00     43.85 o 
  -3   5  13       11.56       19.88     22.10 o 
  -2   5  13     1695.33     1837.67     92.22 o 
  -1   5  13     2902.87     2865.68    163.47 o 
   0   5  13     3766.95     4008.31    176.07 o 
   1   5  13     2807.63     2879.02    132.47 o 
   2   5  13     1794.43     1976.85    110.56 o 
   3   5  13       38.86       20.53     16.62 o 
   4   5  13      442.96      408.80     32.26 o 
   5   5  13       57.86       49.60     18.86 o 
   6   5  13      133.69      136.70     41.99 o 
   7   5  13        2.64      -31.76     29.32 o 
  -7   6  13       17.56       13.71     35.73 o 
  -6   6  13      194.55      204.29     45.09 o 
  -5   6  13        9.87        7.93     28.97 o 
  -4   6  13      338.33      291.40     54.94 o 
  -3   6  13       67.62       51.84     22.73 o 
  -2   6  13       42.16       31.68     16.75 o 
  -1   6  13      519.18      585.69     38.15 o 
   0   6  13      349.13      350.77     27.05 o 
   1   6  13      541.02      549.88     30.15 o 
   2   6  13       40.72       38.81     12.52 o 
   3   6  13      101.23       90.00     23.60 o 
   4   6  13      326.44      377.67     53.18 o 
   5   6  13       30.43       36.26     17.93 o 
   6   6  13      167.26      140.90     35.96 o 
   7   6  13       23.05        9.89     24.75 o 
  -7   7  13       11.37      -36.52     55.68 o 
  -6   7  13      104.40       61.05     31.50 o 
  -5   7  13      234.47      195.96     46.28 o 
  -4   7  13      567.59      497.31     68.46 o 
  -3   7  13     1221.11     1215.49    150.99 o 
  -2   7  13      163.68      182.29     19.05 o 
  -1   7  13      463.91      586.29     78.65 o 
   1   7  13      310.12      483.77     57.02 o 
   2   7  13      236.79      224.40     14.98 o 
   3   7  13     1121.35     1248.28    115.51 o 
   4   7  13      640.93      633.32     48.27 o 
   5   7  13      241.90      261.32     34.30 o 
   6   7  13      124.81       91.64     27.09 o 
   7   7  13        9.39      -17.68     19.83 o 
  -6   8  13       40.37       55.55     46.55 o 
  -5   8  13       82.16      101.42     31.10 o 
  -4   8  13      436.65      419.08     65.23 o 
  -3   8  13      664.83      414.75    122.89 o 
  -2   8  13      372.20      426.35     41.64 o 
  -1   8  13       24.04       23.74     12.41 o 
   0   8  13      390.00      442.12     34.19 o 
   1   8  13       42.79       52.79     11.31 o 
   2   8  13      387.96      500.85     76.53 o 
   3   8  13      617.74      782.14     66.84 o 
   4   8  13      419.47      548.32     72.21 o 
   5   8  13       73.85       81.26     18.65 o 
   6   8  13       25.34        7.25     18.16 o 
  -6   9  13      141.70      139.09     43.65 o 
  -5   9  13       10.13      -19.14     32.30 o 
  -4   9  13       96.02       85.84     53.44 o 
  -3   9  13       12.97        6.27      9.48 o 
  -2   9  13       37.44       39.35     12.48 o 
  -1   9  13      273.51      279.43     21.70 o 
   0   9  13     1164.49     1289.66     67.84 o 
   1   9  13      274.82      194.66     27.34 o 
   2   9  13       18.21       14.13     10.31 o 
   3   9  13        2.79       -4.69     10.63 o 
   5   9  13        6.60      -14.58     26.53 o 
   6   9  13      153.65      137.61     34.90 o 
  -6  10  13       10.50       60.05     35.75 o 
  -5  10  13        2.70       17.98     37.10 o 
  -4  10  13      110.81       59.72     43.09 o 
  -3  10  13       49.91       59.95     12.75 o 
  -2  10  13      107.32       86.62     18.45 o 
  -1  10  13        0.93       10.49     23.07 o 
   0  10  13      247.88      209.28     30.14 o 
   1  10  13        0.33       -2.19     11.77 o 
   2  10  13      107.23       93.23     17.46 o 
   3  10  13       47.27       68.75     14.45 o 
   4  10  13       97.92       81.93     14.54 o 
   5  10  13        3.74      -13.46     23.37 o 
   6  10  13       19.50       34.37     31.22 o 
  -5  11  13        6.53       65.21     41.54 o 
  -4  11  13        0.35       17.18     29.80 o 
  -3  11  13      114.20       93.02     14.35 o 
  -2  11  13        2.10       12.93     21.10 o 
  -1  11  13        2.32        0.49     15.77 o 
   0  11  13       33.40       22.87     16.25 o 
   1  11  13        5.94       17.86     16.93 o 
   2  11  13        3.81        8.07     26.12 o 
   3  11  13       90.42       71.27     12.12 o 
   4  11  13        0.08       -8.08     20.75 o 
   5  11  13        4.93       13.84     17.43 o 
  -5  12  13       66.11       56.91     61.54 o 
  -4  12  13       21.52       22.75     39.68 o 
  -3  12  13       31.10       20.46     20.70 o 
  -2  12  13      133.81      109.00     29.19 o 
  -1  12  13      440.45      490.56     40.13 o 
   1  12  13      456.23      597.68     84.91 o 
   2  12  13      132.45       79.15     31.69 o 
   3  12  13       20.17       30.21     16.66 o 
   4  12  13       17.91        7.57     27.75 o 
   5  12  13       57.87       66.01     37.52 o 
  -4  13  13      125.12       94.29     70.62 o 
  -3  13  13       18.41       31.94     18.29 o 
  -2  13  13        6.23        3.93     20.20 o 
  -1  13  13       85.96       78.19     30.21 o 
   0  13  13      207.62      204.46     41.27 o 
   1  13  13       80.89       98.55     23.59 o 
   2  13  13        3.86       12.17     18.95 o 
   3  13  13       14.65       16.98     18.39 o 
   4  13  13      134.09      122.75     72.37 o 
  -4  14  13        9.14       37.15     39.18 o 
  -3  14  13       45.48       58.99     29.33 o 
  -2  14  13       21.37       31.34     23.11 o 
  -1  14  13       56.24        5.36     27.89 o 
   0  14  13       32.25        7.55     28.25 o 
   1  14  13       60.82       34.21     18.34 o 
   2  14  13       22.19       30.03     32.04 o 
   3  14  13       43.68       21.77     14.91 o 
   4  14  13        9.57      -18.26     39.69 o 
  -3  15  13       17.08       -5.12     25.23 o 
  -2  15  13        8.69      -10.74     28.22 o 
  -1  15  13        6.08        3.85     26.27 o 
   0  15  13        0.20       -3.96     29.98 o 
   1  15  13        5.94       -2.02     21.51 o 
   2  15  13        9.79      -25.58     23.09 o 
   3  15  13       18.04       13.96     26.66 o 
  -2  16  13       90.10      150.45     33.49 o 
  -1  16  13       22.04       60.50     29.55 o 
   0  16  13        5.50      -41.43     27.62 o 
   1  16  13       21.87       31.90     31.35 o 
   2  16  13       88.89      120.87     46.35 o 
   0   0  14     3622.38     3520.03    330.21 o 
   1   0  14     1168.30     1042.62    105.64 o 
   2   0  14      342.12      286.95     26.56 o 
   3   0  14     3956.84     4174.94    247.16 o 
   4   0  14        2.17        1.71     11.67 o 
   5   0  14     1107.11     1074.65     46.19 o 
   6   0  14      318.22      378.05     25.35 o 
   7   0  14       79.94       70.35     16.52 o 
  -7   1  14       84.12       62.32     26.29 o 
  -6   1  14       22.18       27.38     11.63 o 
  -5   1  14     1032.46      956.29     64.67 o 
  -4   1  14       11.64       18.50     19.32 o 
  -3   1  14     1173.36      979.98     70.04 o 
  -2   1  14     1059.97      907.67     72.30 o 
  -1   1  14      310.37      272.54     26.49 o 
   0   1  14     8440.89     9073.81    962.25 o 
   1   1  14      296.00      284.12     18.14 o 
   2   1  14     1193.92     1221.21     73.49 o 
   3   1  14     1311.59     1140.80     44.21 o 
   4   1  14        1.97        2.28      9.89 o 
   5   1  14     1052.26     1113.81     41.20 o 
   6   1  14       15.11       20.57      7.97 o 
   7   1  14       88.75       96.26     30.89 o 
  -7   2  14       25.51      -10.83     17.48 o 
  -6   2  14        0.84       -3.28     28.85 o 
  -5   2  14      645.94      633.21     71.45 o 
  -4   2  14      241.03      260.21     37.12 o 
  -3   2  14     1157.74     1246.81     54.47 o 
  -2   2  14      561.47      423.95     67.04 o 
  -1   2  14      581.94      570.06     45.26 o 
   0   2  14      793.20      722.33     47.01 o 
   1   2  14      648.05      675.03     26.91 o 
   2   2  14      618.89      475.82     20.67 o 
   3   2  14     1200.47     1368.89     72.55 o 
   5   2  14      642.69      679.62     49.77 o 
   6   2  14        5.56       13.64     31.92 o 
   7   2  14       15.93       38.18     26.43 o 
  -7   3  14      141.53       87.32     32.43 o 
  -6   3  14      113.73       78.38     22.39 o 
  -5   3  14      215.07      197.84     21.15 o 
  -4   3  14      242.50      201.09     28.23 o 
  -3   3  14     1204.21     1155.67     70.14 o 
  -2   3  14     1108.58     1151.27     85.36 o 
  -1   3  14      211.93      248.88     33.94 o 
   0   3  14      112.70      111.40     13.29 o 
   1   3  14      308.44      331.46     23.78 o 
   2   3  14     1315.31     1312.88     47.65 o 
   3   3  14     1544.91     1932.48    133.29 o 
   4   3  14      180.03      146.72     25.82 o 
   5   3  14      336.68      320.18     37.11 o 
   6   3  14      115.19       91.97     29.28 o 
   7   3  14      157.31      169.66     32.34 o 
  -7   4  14       39.19       24.56     84.40 o 
  -6   4  14        1.58       -1.46     24.93 o 
  -5   4  14      887.92      884.50     76.99 o 
  -4   4  14     1103.00     1566.98    235.08 o 
  -3   4  14      436.35      419.24     65.66 o 
  -2   4  14      358.28      346.42     36.75 o 
  -1   4  14      179.40      209.43     18.83 o 
   0   4  14     5495.01     5253.75    284.05 o 
   1   4  14      209.19      238.41     13.99 o 
   2   4  14      300.55      283.51     24.97 o 
   3   4  14      415.87      426.01     31.69 o 
   4   4  14     1037.38     1165.65     73.75 o 
   5   4  14      667.84      703.20     92.74 o 
   6   4  14        7.88       -9.07     19.81 o 
   7   4  14       37.58       31.82     29.69 o 
  -7   5  14        2.79       38.66     40.68 o 
  -6   5  14       15.06        5.57     35.71 o 
  -5   5  14      261.79      380.10     81.80 o 
  -4   5  14      387.29      518.66     77.34 o 
  -3   5  14      534.60      654.76     47.91 o 
  -2   5  14      775.59      739.14     40.75 o 
  -1   5  14      521.97      531.79     36.00 o 
   0   5  14     2055.72     2177.35    120.57 o 
   1   5  14      386.20      409.94     31.67 o 
   2   5  14      597.70      632.60     34.46 o 
   3   5  14      371.73      502.07     43.10 o 
   4   5  14      433.77      546.68     66.87 o 
   5   5  14      258.99      239.31     34.94 o 
   6   5  14       14.51       -2.76     27.63 o 
   7   5  14        6.26       43.14     26.32 o 
  -7   6  14        6.70        9.78     35.20 o 
  -6   6  14       17.74       36.24     36.94 o 
  -5   6  14      424.53      409.80     51.01 o 
  -4   6  14      771.57      851.03     80.25 o 
  -3   6  14      264.98      296.45     38.96 o 
  -2   6  14      734.31      897.08    115.72 o 
  -1   6  14      381.35      419.03     33.29 o 
   0   6  14     5664.33     6209.03    384.90 o 
   1   6  14      446.73      427.13     35.91 o 
   2   6  14      573.31      671.89     66.35 o 
   3   6  14      238.93      242.77     44.49 o 
   4   6  14      634.14      747.49     68.31 o 
   5   6  14      430.35      452.16     42.89 o 
   6   6  14       29.55       13.91     23.54 o 
   7   6  14       12.84        2.64     34.14 o 
  -7   7  14       92.41       96.32     60.99 o 
  -6   7  14        4.15       -2.15     52.72 o 
  -5   7  14       74.65       67.06     35.03 o 
  -4   7  14       40.75       55.66     27.33 o 
  -3   7  14      778.84      915.53     77.17 o 
  -2   7  14     1632.66     1879.04    282.90 o 
  -1   7  14      759.17      803.01     35.76 o 
   0   7  14     2745.15     3059.37    160.19 o 
   1   7  14      608.21      597.71     40.99 o 
   2   7  14     1832.85     1831.51    103.62 o 
   3   7  14      625.25      614.96     79.15 o 
   4   7  14       61.79       63.54     14.88 o 
   5   7  14       34.39       44.09     17.83 o 
   6   7  14        3.76       -1.91     19.75 o 
   7   7  14       87.05      115.78     34.88 o 
  -6   8  14       33.72       34.01     37.57 o 
  -5   8  14       52.82       62.06     30.38 o 
  -4   8  14      254.07      299.14     78.45 o 
  -3   8  14      394.36      284.15     51.71 o 
  -2   8  14     1225.34     1331.26     65.46 o 
  -1   8  14      231.89      169.58     20.16 o 
   0   8  14      134.66      206.63     49.08 o 
   1   8  14      235.90      250.25     32.16 o 
   2   8  14     1154.51     1371.43     85.83 o 
   3   8  14      357.74      413.51     19.93 o 
   4   8  14      217.86      335.80     68.85 o 
   5   8  14       62.12       72.23     24.72 o 
   6   8  14       23.98       50.43     18.77 o 
  -6   9  14       63.90      120.94     50.71 o 
  -5   9  14       17.87       -0.47     28.56 o 
  -4   9  14      272.89      334.48     80.59 o 
  -3   9  14      149.14      117.57     18.04 o 
  -2   9  14      357.46      444.09     60.43 o 
  -1   9  14      559.72      621.32     68.59 o 
   0   9  14     1060.96     1047.23     62.13 o 
   1   9  14      605.78      916.66    136.39 o 
   2   9  14      371.15      401.65     39.31 o 
   3   9  14      177.76      185.15     16.31 o 
   4   9  14      318.49      577.92    117.32 o 
   5   9  14       24.10        6.57     23.73 o 
   6   9  14       58.22       58.01     36.40 o 
  -6  10  14        6.07       33.13     53.47 o 
  -5  10  14       24.11       62.81     46.71 o 
  -4  10  14       78.55       51.24     50.53 o 
  -3  10  14      160.48      148.68     21.83 o 
  -2  10  14       40.40       46.62     15.38 o 
  -1  10  14      135.07      154.49     27.34 o 
   0  10  14      529.76      595.36     49.75 o 
   2  10  14       30.22       38.68     12.43 o 
   3  10  14      162.17      197.76     20.72 o 
   4  10  14      110.53      110.12     36.83 o 
   5  10  14       24.49       21.21     15.77 o 
   6  10  14       11.81      -10.45     32.39 o 
  -5  11  14       14.22        6.35     47.85 o 
  -4  11  14       42.06       87.57     48.36 o 
  -3  11  14       30.83       20.20     12.68 o 
  -2  11  14       92.66       70.54     31.41 o 
  -1  11  14       84.36       68.02     18.11 o 
   0  11  14       44.63       21.67     15.21 o 
   1  11  14       88.88       80.47     21.41 o 
   2  11  14      101.13      146.35     25.71 o 
   3  11  14       39.80       25.78     13.94 o 
   4  11  14       34.02       60.57     30.29 o 
   5  11  14       20.56       25.39     29.48 o 
  -5  12  14        7.27       39.11     37.94 o 
  -4  12  14       67.65       98.86     43.48 o 
  -3  12  14       47.57       53.19     22.05 o 
  -2  12  14       45.08       49.88     20.12 o 
  -1  12  14       77.87       71.76     28.00 o 
   0  12  14      802.98      802.82     60.96 o 
   1  12  14       72.12       80.42     25.85 o 
   2  12  14       58.77       55.99     14.66 o 
   3  12  14       49.43       53.11     12.43 o 
   4  12  14       82.40      135.78     51.72 o 
   5  12  14        4.30       20.13     38.59 o 
  -4  13  14       31.01       55.95     36.75 o 
  -3  13  14        5.17        3.49     21.13 o 
  -2  13  14        1.15       17.19     23.21 o 
  -1  13  14       77.98       77.74     26.64 o 
   0  13  14       12.86       -9.42     23.82 o 
   1  13  14       67.14       82.24     21.50 o 
   2  13  14        1.58       -1.28     19.08 o 
   3  13  14        7.59        7.88     20.56 o 
   4  13  14       38.85       12.68     45.65 o 
  -4  14  14       20.12       74.90     50.40 o 
  -3  14  14       30.63       13.19     22.56 o 
  -2  14  14       31.75       11.79     26.91 o 
  -1  14  14       44.83       64.75     21.90 o 
   0  14  14       39.27       26.58     20.49 o 
   1  14  14       43.18       60.75     17.97 o 
   2  14  14       26.95       32.00     18.27 o 
   3  14  14       28.79       46.48     31.11 o 
   4  14  14       19.30        0.51     75.89 o 
  -3  15  14       41.66      106.06     52.92 o 
  -2  15  14        8.93      -20.26     27.77 o 
  -1  15  14        7.58        1.03     21.21 o 
   0  15  14        7.05       -3.32     19.64 o 
   1  15  14        8.01       41.59     22.63 o 
   2  15  14        7.58       -2.00     37.91 o 
   3  15  14       39.51       43.58     38.67 o 
  -1  16  14        7.48      -32.88     22.90 o 
   0  16  14        0.10       -4.54     20.80 o 
   1  16  14        8.07      -13.61     19.80 o 
   1   0  15     1648.03     1681.93    156.17 o 
   2   0  15      191.05      189.23     17.97 o 
   3   0  15      830.50      789.33     32.51 o 
   4   0  15      102.66       80.03     10.62 o 
   5   0  15       66.87       46.76     15.54 o 
   6   0  15       49.25       45.72     13.49 o 
   7   0  15      196.22      158.33     41.05 o 
  -7   1  15       63.93       55.85     29.72 o 
  -6   1  15       51.99       89.28     23.00 o 
  -5   1  15      176.79      175.50     20.08 o 
  -4   1  15      548.58      621.68     47.74 o 
  -3   1  15      370.73      388.53     21.14 o 
  -2   1  15      479.14      437.96     29.70 o 
  -1   1  15      196.35      187.38     27.58 o 
   0   1  15     1572.79     1732.10     91.34 o 
   1   1  15      103.39       95.68     14.40 o 
   2   1  15      266.95      256.31     27.62 o 
   3   1  15      324.05      378.49     30.61 o 
   4   1  15      490.84      560.84     34.93 o 
   5   1  15      181.66      230.84     32.29 o 
   6   1  15       53.97       62.57     14.17 o 
   7   1  15       57.90       52.27     23.76 o 
  -7   2  15       65.51      105.34     38.77 o 
  -6   2  15      286.12      283.72     28.26 o 
  -5   2  15       81.12       87.76     19.36 o 
  -4   2  15       23.01       27.42     15.85 o 
  -3   2  15     1668.03     1656.07    104.30 o 
  -2   2  15      605.55      606.65     53.15 o 
  -1   2  15     3164.10     3048.45    248.39 o 
   0   2  15       73.11       50.27     14.09 o 
   1   2  15     3044.51     3035.39    133.87 o 
   2   2  15      593.38      610.62     28.39 o 
   3   2  15     1573.19     1613.81     64.93 o 
   4   2  15       41.75       49.57      7.12 o 
   5   2  15       61.79       70.30     20.52 o 
   6   2  15      258.24      250.07     39.88 o 
   7   2  15       57.11       43.89     30.66 o 
  -7   3  15       46.99       29.97     41.36 o 
  -6   3  15      185.25      157.85     26.82 o 
  -5   3  15      316.72      425.17     75.37 o 
  -4   3  15     1325.22     1260.13     68.26 o 
  -3   3  15      113.02       77.80     17.09 o 
  -2   3  15     1916.56     1962.45    169.41 o 
  -1   3  15      667.93      654.74     50.57 o 
   0   3  15      323.54      337.12     20.99 o 
   1   3  15      690.39      721.36     34.26 o 
   2   3  15     1713.11     1899.50     74.44 o 
   3   3  15      145.86      135.74     10.16 o 
   4   3  15     1042.36     1052.12     66.46 o 
   5   3  15      291.13      331.24     45.72 o 
   6   3  15      228.70      224.77     28.72 o 
   7   3  15       50.18       60.75     23.13 o 
  -7   4  15       31.63       38.59     64.14 o 
  -6   4  15      237.54      225.09     55.06 o 
  -5   4  15       74.81       59.19     25.07 o 
  -4   4  15     1218.97     1134.29    134.68 o 
  -3   4  15      581.03      472.12     55.53 o 
  -2   4  15      127.03      111.61     22.59 o 
  -1   4  15      121.80       96.54     25.70 o 
   0   4  15     2683.75     2582.86    182.14 o 
   1   4  15      144.24      101.74     16.66 o 
   2   4  15      119.45      103.09     15.61 o 
   3   4  15      710.05      609.42     52.12 o 
   4   4  15     1358.28     1257.30     79.73 o 
   5   4  15       54.05       59.68     23.08 o 
   6   4  15      239.59      193.65     39.06 o 
   7   4  15       35.85       32.35     33.62 o 
  -7   5  15       14.01       47.91     49.18 o 
  -6   5  15      268.21      199.45     87.78 o 
  -5   5  15      443.07      396.04     50.41 o 
  -4   5  15      656.12      592.81     64.24 o 
  -3   5  15       76.49       88.87     53.88 o 
  -2   5  15       47.37       29.78     16.38 o 
  -1   5  15      541.07      549.30     32.99 o 
   0   5  15       93.08       80.74     21.12 o 
   1   5  15      591.38      617.35     33.46 o 
   2   5  15       26.52       15.04     13.67 o 
   3   5  15       97.16      110.60     22.62 o 
   4   5  15      828.50      760.73     68.03 o 
   5   5  15      384.34      362.20     39.45 o 
   6   5  15      287.35      234.26     46.69 o 
   7   5  15       16.32       56.26     33.96 o 
  -7   6  15       49.85       65.71     62.44 o 
  -6   6  15      155.86      143.76     37.24 o 
  -5   6  15      128.16       63.34     36.62 o 
  -4   6  15      131.68      120.62     34.86 o 
  -3   6  15      299.64      256.95     44.64 o 
  -2   6  15     1116.61     1468.84    130.61 o 
  -1   6  15       22.29       34.28     18.88 o 
   1   6  15       52.58       45.39     14.13 o 
   2   6  15     1061.38     1142.25     65.77 o 
   3   6  15      358.67      355.92     32.88 o 
   4   6  15       98.84      100.61     25.30 o 
   5   6  15      162.58      110.73     27.53 o 
   6   6  15      161.52      176.22     34.45 o 
   7   6  15       39.57       17.53     33.45 o 
  -6   7  15      122.83       56.00     66.75 o 
  -5   7  15      300.83      286.50     53.89 o 
  -4   7  15      130.24       86.62     37.81 o 
  -3   7  15      425.96      337.23     47.57 o 
  -2   7  15     1845.42     2241.54    128.85 o 
  -1   7  15      168.14      195.87     17.60 o 
   0   7  15       23.86       34.45      9.34 o 
   1   7  15      126.15      122.87     24.00 o 
   2   7  15     1913.70     2326.49    140.75 o 
   3   7  15      498.88      546.28     53.25 o 
   4   7  15      205.50      161.24     27.04 o 
   5   7  15      287.78      270.55     45.79 o 
   6   7  15      143.62      125.20     32.68 o 
  -6   8  15       86.35       87.30     44.27 o 
  -5   8  15        4.03       12.91     36.67 o 
  -4   8  15      219.11      226.83     45.05 o 
  -3   8  15      880.91      725.69     50.87 o 
  -2   8  15      126.02       99.26     19.43 o 
  -1   8  15      317.45      346.12     26.70 o 
   0   8  15     1998.74     2260.23     94.05 o 
   1   8  15      406.84      352.44     29.25 o 
   2   8  15      107.90       78.42     14.22 o 
   3   8  15      924.46      969.40     61.00 o 
   4   8  15      213.54      249.58     42.65 o 
   5   8  15        3.45       -8.36     30.31 o 
   6   8  15       57.44       51.82     28.41 o 
  -6   9  15      147.68      219.29     51.33 o 
  -5   9  15       97.94       99.38     41.24 o 
  -4   9  15      241.42      222.78     51.51 o 
  -3   9  15        2.97       -0.10     12.58 o 
  -2   9  15       66.40       55.58     15.61 o 
  -1   9  15     1212.36     1348.31     75.83 o 
   0   9  15       16.13       28.73     17.88 o 
   1   9  15     1246.08     1750.75    145.24 o 
   2   9  15       97.60       63.59     14.61 o 
   3   9  15       14.54       15.82     18.05 o 
   4   9  15      227.87      245.47     41.04 o 
   5   9  15      102.59      128.59     22.56 o 
   6   9  15      119.25      122.44     40.59 o 
  -6  10  15       87.17       84.02     70.85 o 
  -5  10  15       51.40       21.51     35.83 o 
  -4  10  15       39.27       43.11     31.16 o 
  -3  10  15       67.21       34.61     17.66 o 
  -2  10  15       16.05       28.31     14.56 o 
  -1  10  15      410.23      396.91     27.38 o 
   0  10  15       78.70       43.44     19.79 o 
   1  10  15      343.77      545.79     95.17 o 
   3  10  15       43.48       52.15     15.86 o 
   4  10  15       32.48       36.77     24.58 o 
   5  10  15       48.13       68.18     31.54 o 
   6  10  15       87.33       81.11     41.76 o 
  -5  11  15       57.61      128.50     48.41 o 
  -4  11  15       15.61       43.32     41.84 o 
  -3  11  15        4.80       13.85     17.12 o 
  -2  11  15       10.96       11.19     23.62 o 
  -1  11  15       68.18       86.11     25.79 o 
   0  11  15       76.09       72.38     17.13 o 
   2  11  15        7.23        3.16      9.20 o 
   3  11  15        1.21        8.82     11.65 o 
   4  11  15        9.47       -6.60     23.83 o 
   5  11  15       51.22       61.55     35.02 o 
  -5  12  15        4.03      -16.21     42.17 o 
  -4  12  15       33.35       41.67     64.01 o 
  -3  12  15       36.55       42.55     21.48 o 
  -2  12  15        4.88       -2.63     15.62 o 
  -1  12  15       17.81       22.99     17.51 o 
   0  12  15       88.52       80.26     27.25 o 
   1  12  15       19.94       23.63     18.57 o 
   2  12  15        4.19       -7.14     20.86 o 
   3  12  15       28.27       38.70     12.68 o 
   4  12  15       33.78       30.99     57.02 o 
   5  12  15        2.00        7.85     37.38 o 
  -4  13  15       41.31        7.53     33.70 o 
  -3  13  15       63.27       72.94     27.32 o 
  -2  13  15       84.78       49.25     41.22 o 
  -1  13  15      105.55      120.83     24.17 o 
   0  13  15      117.13      102.87     23.61 o 
   1  13  15       98.85      101.24     28.15 o 
   2  13  15       92.72      174.42     46.28 o 
   3  13  15       62.50       51.89     36.53 o 
   4  13  15       36.62      -31.98     49.92 o 
  -3  14  15       13.57        7.45     23.99 o 
  -2  14  15        8.76      -26.32     38.04 o 
  -1  14  15        5.14       17.68     22.44 o 
   0  14  15        3.52       17.43     21.34 o 
   1  14  15        4.76       -2.01     25.03 o 
   2  14  15        9.20       23.69     21.63 o 
   3  14  15       10.57      -17.98     38.56 o 
  -2  15  15       10.55       16.80     23.47 o 
  -1  15  15       31.48       53.95     30.73 o 
   0  15  15       27.62      -15.71     24.84 o 
   1  15  15       31.64       17.19     24.35 o 
   2  15  15       11.63       14.95     28.15 o 
   0  16  15        0.28      -11.79     26.08 o 
   0   0  16     1104.81      917.82    150.32 o 
   1   0  16      333.62      378.17     34.36 o 
   2   0  16     4586.28     4639.30    295.33 o 
   3   0  16       71.76       48.23     16.99 o 
   4   0  16      629.00      628.76     43.64 o 
   5   0  16        5.23       -2.37     13.76 o 
   6   0  16       43.83       52.73     13.97 o 
   7   0  16       15.30      -24.42     46.43 o 
  -7   1  16      117.27      122.19     17.24 o 
  -6   1  16       95.62       95.81     16.42 o 
  -5   1  16     1006.32     1135.73     69.21 o 
  -4   1  16       39.25       25.24     15.35 o 
  -3   1  16     2280.49     2259.00    146.83 o 
  -2   1  16      256.62      254.97     28.51 o 
  -1   1  16       37.64       44.03     24.09 o 
   0   1  16       59.44       61.55     16.94 o 
   1   1  16       18.24       16.27     12.32 o 
   2   1  16      255.76      263.93     18.94 o 
   3   1  16     2529.17     2594.30     95.58 o 
   4   1  16       26.80       19.01     11.22 o 
   5   1  16      968.05     1089.16     46.32 o 
   6   1  16       87.14       89.43     25.91 o 
   7   1  16      137.81      114.81     27.17 o 
  -7   2  16        5.31       -9.59     29.72 o 
  -6   2  16      199.74      153.45     36.42 o 
  -5   2  16      165.96      127.57     27.77 o 
  -4   2  16       71.40       62.98     15.52 o 
  -3   2  16       69.48       59.02     15.95 o 
  -2   2  16     1518.27     1407.31    202.59 o 
  -1   2  16      212.54      167.09     50.14 o 
   0   2  16     3866.75     3712.23    210.79 o 
   1   2  16      255.15      201.99     20.03 o 
   2   2  16     1847.95     1831.02     79.04 o 
   3   2  16       73.76       81.83      7.43 o 
   4   2  16       53.59       69.61      8.91 o 
   5   2  16      151.43      112.09     22.52 o 
   6   2  16      222.43      239.20     31.14 o 
   7   2  16       10.52        9.55     28.64 o 
  -7   3  16       21.79       38.12     39.28 o 
  -6   3  16        0.60      -13.35     18.84 o 
  -5   3  16      758.10      757.62     44.01 o 
  -4   3  16      152.80      129.05     19.71 o 
  -3   3  16      932.07      888.63     45.85 o 
  -2   3  16      562.51      658.78    103.74 o 
  -1   3  16      243.27      253.93     39.83 o 
   0   3  16      129.20      135.28     17.62 o 
   1   3  16      294.48      306.71     19.18 o 
   2   3  16      658.73      645.16     27.33 o 
   3   3  16     1056.66     1123.23     33.58 o 
   4   3  16      163.76      140.88     21.63 o 
   5   3  16      746.46      779.14     58.24 o 
   6   3  16        1.20       17.92     22.12 o 
   7   3  16       11.57        9.98     28.16 o 
  -7   4  16       41.49       47.80     50.89 o 
  -6   4  16       40.20       64.18     52.57 o 
  -5   4  16      332.72      269.89     36.09 o 
  -4   4  16      238.04      183.37     28.15 o 
  -3   4  16       99.65      100.79     28.82 o 
  -2   4  16     1682.96     1619.38    130.02 o 
  -1   4  16      639.17      728.42     85.01 o 
   0   4  16     3412.89     2639.35    418.38 o 
   1   4  16      510.12      425.79     32.14 o 
   2   4  16     1669.64     1726.24     77.12 o 
   3   4  16      115.80      132.96      9.06 o 
   4   4  16      208.86      160.81     27.90 o 
   5   4  16      281.11      272.55     39.20 o 
   6   4  16       32.43       55.86     29.97 o 
   7   4  16       62.18       72.99     36.09 o 
  -7   5  16       95.08       78.95     30.41 o 
  -6   5  16       15.29      -21.01     24.96 o 
  -5   5  16      240.09      237.69     71.96 o 
  -4   5  16      478.43      457.69     46.32 o 
  -3   5  16      915.57      906.25     68.52 o 
  -2   5  16      752.23      707.82     68.36 o 
  -1   5  16      831.74      866.10     62.82 o 
   0   5  16      385.37      295.81     30.27 o 
   1   5  16      901.22      936.33     56.02 o 
   2   5  16      779.76      733.11     36.84 o 
   3   5  16      845.13      873.37     57.41 o 
   4   5  16      596.94      593.01     42.59 o 
   5   5  16      160.17      146.55     38.99 o 
   6   5  16       14.71        3.94     26.91 o 
   7   5  16       61.47       38.10     29.58 o 
  -7   6  16       72.59       -1.57     78.63 o 
  -6   6  16       19.16      -32.31     45.16 o 
  -5   6  16      260.53      242.14     48.55 o 
  -4   6  16       38.86       33.63     43.64 o 
  -3   6  16       90.87       64.93     51.53 o 
  -2   6  16     1658.12     1599.66     86.97 o 
  -1   6  16      224.05      282.80     31.85 o 
   0   6  16      596.98      644.20     48.92 o 
   1   6  16      146.42      211.03     45.23 o 
   2   6  16     1551.88     1434.50     86.56 o 
   3   6  16       72.59       67.83     26.64 o 
   4   6  16       33.87       34.05     22.36 o 
   5   6  16      287.84      308.43     34.20 o 
   6   6  16       18.16       16.42     23.93 o 
   7   6  16       73.43       71.72     31.89 o 
  -6   7  16        8.14      -19.22     43.92 o 
  -5   7  16      366.69      281.87     71.07 o 
  -4   7  16      474.89      470.44     84.70 o 
  -3   7  16       57.02       45.27     37.76 o 
  -2   7  16     1328.29     1675.93    104.27 o 
  -1   7  16      149.85      128.48     19.13 o 
   0   7  16      146.26      168.47     15.60 o 
   1   7  16      191.55      155.24     20.00 o 
   2   7  16     1203.62     1312.43     97.10 o 
   3   7  16       54.14       23.93     23.11 o 
   4   7  16      382.37      403.73     48.04 o 
   5   7  16      289.77      251.39     52.71 o 
   6   7  16        3.31      -38.29     25.52 o 
  -6   8  16      114.80       85.96     57.55 o 
  -5   8  16       16.54       44.83     39.34 o 
  -4   8  16       25.45       15.31     40.11 o 
  -3   8  16      324.18      342.26     45.32 o 
  -2   8  16       32.48       23.75     12.59 o 
   0   8  16      162.03      163.64     19.16 o 
   1   8  16      129.65      170.54     29.90 o 
   2   8  16       25.19       23.60     17.90 o 
   3   8  16      329.69      382.59     31.78 o 
   4   8  16       32.64       11.26     40.40 o 
   5   8  16       29.64       28.89     28.94 o 
   6   8  16      100.46       99.56     32.05 o 
  -6   9  16      159.14      181.87     57.69 o 
  -5   9  16       19.90        1.99     41.90 o 
  -4   9  16       17.48       30.49     29.09 o 
  -3   9  16      107.19       70.49     19.55 o 
  -2   9  16      312.16      389.43     48.82 o 
  -1   9  16       66.86       40.66     18.10 o 
   0   9  16     1772.59     2020.73     92.97 o 
   1   9  16       58.72       48.98     34.75 o 
   2   9  16      285.08      328.04     29.62 o 
   3   9  16       79.32       85.07     13.13 o 
   4   9  16       14.96       14.06     37.08 o 
   5   9  16       33.79       24.81     26.54 o 
   6   9  16      147.56      149.96     41.89 o 
  -5  10  16        2.50       -1.44     39.73 o 
  -4  10  16       30.02       12.24     36.01 o 
  -3  10  16        5.00        3.77     14.65 o 
  -2  10  16      228.15      262.22     44.82 o 
  -1  10  16      299.03      313.77     62.93 o 
   0  10  16        5.40        3.22     16.72 o 
   1  10  16      255.84      321.40     38.84 o 
   2  10  16      216.21      196.46     31.49 o 
   3  10  16        2.70       10.76     14.58 o 
   4  10  16       30.03      -21.91     37.21 o 
   5  10  16        7.02      -13.02     34.99 o 
  -5  11  16       31.99       56.07     42.04 o 
  -4  11  16       43.21       86.63     49.35 o 
  -3  11  16       51.29       39.82     19.59 o 
  -2  11  16      202.14      259.95     42.78 o 
  -1  11  16      176.78      130.99     25.08 o 
   0  11  16       71.52      120.79     17.19 o 
   1  11  16      175.94      153.39     17.65 o 
   2  11  16      203.63      168.63     56.79 o 
   3  11  16       56.63       43.79     18.20 o 
   4  11  16       57.21       34.09     87.99 o 
   5  11  16       22.30       38.34     30.57 o 
  -4  12  16       79.48       58.40     37.73 o 
  -3  12  16       16.16       34.68     17.89 o 
  -2  12  16      166.92       87.06     34.95 o 
  -1  12  16       35.85       47.56     16.11 o 
   0  12  16        2.23        0.35     21.30 o 
   1  12  16       38.21       50.09     19.98 o 
   2  12  16      154.81      217.11     38.64 o 
   3  12  16       12.22       27.05     25.45 o 
   4  12  16       76.01       53.14     62.78 o 
  -4  13  16       27.60       -0.69     54.98 o 
  -3  13  16        5.15      -10.16     20.45 o 
  -2  13  16       58.99       22.72     31.65 o 
  -1  13  16        0.71       -8.68     22.90 o 
   0  13  16      449.36      638.80     78.66 o 
   1  13  16        0.81      -26.80     27.35 o 
   2  13  16       66.40       66.40     19.96 o 
   3  13  16        4.32      -28.41     23.90 o 
   4  13  16       33.98        9.46     46.58 o 
  -3  14  16       62.90       65.29     36.63 o 
  -2  14  16       24.37       13.32     21.17 o 
  -1  14  16       27.51      -16.15     27.94 o 
   0  14  16        0.88       -7.46     22.31 o 
   1  14  16       23.33      -14.21     22.24 o 
   2  14  16       22.62       19.12     32.04 o 
  -2  15  16        0.77        2.29     19.19 o 
  -1  15  16        0.24       -8.78     25.66 o 
   0  15  16        8.21       46.89     28.78 o 
   1  15  16        0.23       14.03     24.05 o 
   2  15  16        0.48      -21.84     33.70 o 
   1   0  17     2844.10     3260.11    258.08 o 
   2   0  17       45.53       31.93     19.46 o 
   3   0  17      105.71      116.03     15.84 o 
   4   0  17      201.47      224.53     27.16 o 
   5   0  17       10.11        8.79     17.91 o 
   6   0  17      128.13      168.66     31.23 o 
   7   0  17       18.62      -12.74     60.32 o 
  -7   1  17       69.98       45.49     20.37 o 
  -6   1  17      141.56      123.87     24.44 o 
  -5   1  17       32.40       37.48     15.19 o 
  -4   1  17     1060.19     1071.93     49.34 o 
  -3   1  17      384.19      350.07     32.57 o 
  -2   1  17     1224.43     1188.13    104.52 o 
  -1   1  17      488.79      434.02     46.86 o 
   0   1  17      673.33      699.52     44.78 o 
   1   1  17      366.06      355.78     24.40 o 
   2   1  17     1129.46     1077.55     48.23 o 
   3   1  17      436.39      441.31     30.38 o 
   4   1  17      938.83     1026.25     36.85 o 
   5   1  17       31.67       36.44      8.38 o 
   6   1  17      134.31      123.05     24.38 o 
   7   1  17       92.76      121.90     37.37 o 
  -7   2  17       78.25       71.26     25.21 o 
  -6   2  17      165.35      139.48     36.86 o 
  -5   2  17        3.22       10.23     22.04 o 
  -4   2  17      305.71      328.49     23.39 o 
  -3   2  17      667.79      691.11     32.47 o 
  -2   2  17      414.42      354.71     57.86 o 
  -1   2  17     1686.74     1609.75    205.78 o 
   0   2  17        5.41        2.74     13.98 o 
   1   2  17     1811.72     1802.20     93.23 o 
   2   2  17      491.52      440.88     27.26 o 
   3   2  17      643.12      717.83     41.13 o 
   4   2  17      338.47      419.89     29.09 o 
   5   2  17        2.44        5.95     23.48 o 
   6   2  17      195.45      250.32     24.26 o 
   7   2  17       60.55       71.41     18.68 o 
  -7   3  17       43.22       53.58     65.41 o 
  -6   3  17      242.37      166.12     38.09 o 
  -5   3  17      132.85       98.62     16.78 o 
  -4   3  17       96.81       78.30     17.99 o 
  -3   3  17     1067.45      946.31    109.77 o 
  -2   3  17     1308.34     1466.36    130.41 o 
  -1   3  17      608.67      555.89     58.51 o 
   0   3  17      227.81      209.92     19.79 o 
   1   3  17      483.80      537.89     30.00 o 
   2   3  17     1290.86     1405.13     52.73 o 
   3   3  17      915.09      996.52     36.48 o 
   4   3  17      192.15      142.56     28.11 o 
   5   3  17      143.70      108.17     22.58 o 
   6   3  17      221.32      168.65     38.25 o 
   7   3  17       43.10       42.10     29.52 o 
  -7   4  17      112.92      105.00     47.64 o 
  -6   4  17       51.33       41.89     29.87 o 
  -5   4  17      215.18      188.42     56.87 o 
  -4   4  17      250.38      276.76     41.65 o 
  -3   4  17      673.32      537.29     58.19 o 
  -2   4  17      107.85      138.97     35.39 o 
  -1   4  17      687.60      647.54     67.66 o 
   0   4  17      343.63      279.40     28.55 o 
   1   4  17      691.34      657.86     28.04 o 
   2   4  17      104.39      129.46     16.74 o 
   3   4  17      619.92      571.35     28.29 o 
   4   4  17      305.56      333.88     33.35 o 
   5   4  17      217.22      210.16     39.67 o 
   6   4  17       80.09      114.65     26.36 o 
   7   4  17       93.76      126.73     30.28 o 
  -7   5  17       38.30        8.95     30.15 o 
  -6   5  17      436.94      389.99     66.45 o 
  -5   5  17      374.07      406.75     69.79 o 
  -4   5  17       16.11       10.66     26.34 o 
  -3   5  17      120.30      135.38     29.02 o 
  -2   5  17      411.36      462.59     36.00 o 
  -1   5  17      161.27      184.93     31.36 o 
   0   5  17       17.44       19.03     16.38 o 
   1   5  17      116.72      120.52     16.61 o 
   2   5  17      398.01      418.87     36.86 o 
   4   5  17       51.82       46.25     28.24 o 
   5   5  17      347.30      405.60     42.66 o 
   6   5  17      479.11      506.83     76.41 o 
   7   5  17       38.27       14.54     32.45 o 
  -6   6  17        0.89       11.98     59.80 o 
  -5   6  17       53.47       47.36     31.54 o 
  -4   6  17       97.73       72.25     29.62 o 
  -3   6  17      584.41      751.71    180.81 o 
  -2   6  17      783.63      766.28     36.15 o 
  -1   6  17      910.20      877.60     87.03 o 
   0   6  17      214.78      228.02     24.26 o 
   1   6  17      818.18      780.02     38.67 o 
   2   6  17      682.32      707.50     36.54 o 
   3   6  17      632.40      606.96     50.59 o 
   4   6  17       77.49       59.42     22.33 o 
   5   6  17       48.27       61.30     25.50 o 
   6   6  17        9.00        5.23     32.39 o 
  -6   7  17       26.69      -15.97     30.14 o 
  -5   7  17      197.19      209.80     39.71 o 
  -4   7  17      168.89      146.67     53.25 o 
  -3   7  17      889.83      937.83     79.57 o 
  -2   7  17     1852.24     2050.17    120.59 o 
  -1   7  17     1284.10     1273.78     57.51 o 
   0   7  17      242.54      286.30     30.71 o 
   1   7  17     1405.67     1309.01     91.42 o 
   2   7  17     1803.00     1630.92     84.02 o 
   3   7  17      925.58     1121.02     80.09 o 
   4   7  17      207.65      181.91     31.99 o 
   5   7  17      249.48      188.46     41.09 o 
   6   7  17       40.05       72.34     25.82 o 
  -6   8  17      135.28       39.46     46.50 o 
  -5   8  17        6.81        9.25     30.53 o 
  -4   8  17       91.74       87.90     35.72 o 
  -3   8  17      108.40       79.95     39.79 o 
  -2   8  17       78.47       63.83     22.61 o 
  -1   8  17      995.89      996.92     54.75 o 
   0   8  17       28.68       19.58     12.24 o 
   1   8  17     1021.67      911.03     66.12 o 
   2   8  17      105.43       94.07     23.91 o 
   3   8  17       99.61       92.16     10.97 o 
   4   8  17       77.80      101.65     34.62 o 
   5   8  17       10.41        3.69     34.45 o 
   6   8  17      110.50      117.79     37.38 o 
  -6   9  17      284.59      304.98     78.29 o 
  -5   9  17      100.52      111.70     36.38 o 
  -4   9  17       61.85       80.16     49.15 o 
  -3   9  17      167.89      173.31     12.28 o 
  -2   9  17       26.99       11.95     17.92 o 
  -1   9  17      325.96      361.92     24.53 o 
   0   9  17      116.61      185.44     40.78 o 
   1   9  17      351.24      353.98     43.20 o 
   2   9  17       21.87       14.71     12.94 o 
   3   9  17      186.22      215.84     17.45 o 
   4   9  17       84.59       95.45     42.78 o 
   5   9  17      112.42      118.89     36.94 o 
   6   9  17      315.13      394.29     62.18 o 
  -5  10  17       20.33       36.07     49.10 o 
  -4  10  17       31.53       35.78     30.74 o 
  -2  10  17       21.28       25.43     14.57 o 
  -1  10  17       60.45       53.27     17.35 o 
   0  10  17      231.80      241.83     23.57 o 
   1  10  17       73.87       65.67     29.43 o 
   2  10  17       10.29        6.38     13.96 o 
   3  10  17      245.89      261.74     21.12 o 
   4  10  17       44.37       31.98     35.31 o 
   5  10  17       26.33      -34.00     36.73 o 
  -5  11  17       82.89      132.67     61.20 o 
  -4  11  17       98.57      143.66     59.02 o 
  -3  11  17        8.79       -6.65     16.85 o 
  -2  11  17        1.31       11.64     16.11 o 
  -1  11  17      242.00      250.00     30.95 o 
   0  11  17      416.11      478.43     39.27 o 
   1  11  17      260.46      311.55     44.16 o 
   2  11  17        1.03        2.63     15.87 o 
   3  11  17       10.07        4.17     17.54 o 
   4  11  17      103.60       71.95     38.73 o 
   5  11  17       83.54      156.44     46.06 o 
  -4  12  17       17.15       -2.00     40.35 o 
  -3  12  17       83.79       35.35     29.75 o 
  -2  12  17       33.34        5.69     29.69 o 
  -1  12  17       38.71       33.96     19.64 o 
   0  12  17        0.32       -4.00     17.23 o 
   1  12  17       43.89       57.33     17.56 o 
   2  12  17       43.02       16.96     31.51 o 
   3  12  17       98.18       85.96     27.43 o 
   4  12  17       15.30       14.46     40.03 o 
  -4  13  17       28.16        3.96     36.63 o 
  -3  13  17       62.27       58.75     42.31 o 
  -2  13  17       27.53       15.43     17.57 o 
  -1  13  17      118.57      120.81     25.01 o 
   0  13  17        0.01        1.25     15.67 o 
   1  13  17      107.99      111.17     21.96 o 
   2  13  17       28.55       27.87     27.13 o 
   3  13  17       61.68       60.05     27.19 o 
   4  13  17       27.26       33.47     51.59 o 
  -3  14  17       22.82       59.18     58.91 o 
  -2  14  17       56.88       70.11     33.69 o 
  -1  14  17      102.26       73.05     21.60 o 
   0  14  17       33.57       13.37     27.13 o 
   1  14  17      104.68       56.77     31.91 o 
   2  14  17       50.91       31.54     40.48 o 
   3  14  17       24.63        9.00     71.79 o 
  -2  15  17       21.07       35.45     33.75 o 
  -1  15  17       31.41       59.60     21.50 o 
   0  15  17       52.76       46.26     33.29 o 
   1  15  17       28.97       32.95     28.08 o 
   2  15  17       21.97        8.21     35.90 o 
   0   0  18     1267.55     1100.56    109.42 o 
   1   0  18      107.56       86.11     27.20 o 
   2   0  18     1322.99     1302.44     88.13 o 
   3   0  18      196.33      221.26     27.82 o 
   4   0  18      722.11      659.50     37.53 o 
   5   0  18        8.24        0.82     15.69 o 
   6   0  18       45.23       46.09     11.35 o 
   7   0  18      333.99      506.43     81.15 o 
  -7   1  18       16.36        4.91     29.76 o 
  -6   1  18       38.60       39.04     14.28 o 
  -5   1  18      184.54      144.90     23.60 o 
  -4   1  18      178.64      188.22     21.81 o 
  -3   1  18      776.57      635.92     39.35 o 
  -2   1  18      796.35      748.03     60.16 o 
  -1   1  18      146.46      138.30     36.10 o 
   0   1  18       71.47       52.80     20.64 o 
   1   1  18      188.97      176.63     17.66 o 
   2   1  18      795.44      753.54     51.98 o 
   3   1  18     1027.68     1046.68     58.21 o 
   4   1  18      177.83      194.67     17.12 o 
   5   1  18      163.50      178.30     14.01 o 
   6   1  18       35.46       35.95     14.11 o 
   7   1  18       17.43       43.69     31.85 o 
  -7   2  18      112.83       89.82     18.21 o 
  -6   2  18       10.80        8.68     16.81 o 
  -5   2  18      286.06      301.96     22.53 o 
  -4   2  18      346.72      381.26     54.51 o 
  -3   2  18      583.61      604.83     35.85 o 
  -2   2  18     2511.68     2676.32    189.65 o 
  -1   2  18       77.60       78.25     43.86 o 
   0   2  18      984.69     1131.06     61.65 o 
   1   2  18       69.05       68.00     15.54 o 
   2   2  18     2167.01     2204.41    137.29 o 
   3   2  18      407.19      425.27     25.78 o 
   4   2  18      379.57      362.53     23.92 o 
   5   2  18      215.25      224.22     32.26 o 
   6   2  18       13.17       -1.83     16.28 o 
   7   2  18       87.51       54.17     17.94 o 
  -7   3  18      115.80       59.36     34.44 o 
  -6   3  18      144.08      108.48     34.01 o 
  -5   3  18      127.82      136.59     20.24 o 
  -4   3  18      167.36      127.26     21.53 o 
  -3   3  18      296.07      213.99     53.12 o 
  -2   3  18      654.77      595.26     78.16 o 
  -1   3  18      206.08      214.44     41.05 o 
   0   3  18     1280.66     1127.96     86.16 o 
   1   3  18      218.13      244.11     19.84 o 
   2   3  18      802.18      809.25     36.74 o 
   3   3  18      263.58      292.39     16.23 o 
   4   3  18      197.43      152.75     28.43 o 
   5   3  18      169.85      155.44     35.22 o 
   6   3  18      155.29      118.76     24.24 o 
   7   3  18      122.74       88.88     24.52 o 
  -7   4  18       98.09       44.66     64.93 o 
  -6   4  18       37.71       14.28     35.78 o 
  -5   4  18      299.32      303.62     41.50 o 
  -4   4  18       42.18       64.13     40.48 o 
  -3   4  18      248.34      256.10     36.37 o 
  -2   4  18      597.39      624.75    203.21 o 
  -1   4  18      157.90      169.23     31.35 o 
   0   4  18      779.12      736.75     80.25 o 
   1   4  18      217.99      195.70     14.98 o 
   2   4  18      768.39      847.28     56.27 o 
   3   4  18      155.47      174.97     12.39 o 
   4   4  18       72.70       73.15     29.45 o 
   5   4  18      237.23      255.07     32.76 o 
   6   4  18       39.17       -2.55     31.20 o 
   7   4  18       93.57      108.85     37.34 o 
  -6   5  18       83.32       16.06     83.70 o 
  -5   5  18       49.63       54.45     26.61 o 
  -4   5  18      243.31      247.77     45.92 o 
  -3   5  18      481.19      456.91     55.17 o 
  -2   5  18      488.78      470.25     71.67 o 
  -1   5  18     1715.56     2213.12    265.99 o 
   0   5  18       10.00       12.99      6.48 o 
   1   5  18     1666.96     1699.66     75.64 o 
   2   5  18      561.63      515.60     53.54 o 
   3   5  18      529.85      531.48     17.61 o 
   4   5  18      318.96      284.91     36.76 o 
   5   5  18       74.89       63.89     29.03 o 
   6   5  18      112.32      116.43     32.25 o 
  -6   6  18        3.84      -10.20     29.39 o 
  -5   6  18      262.92      239.91     46.41 o 
  -3   6  18      872.19     1064.91    279.11 o 
  -2   6  18       26.34       25.32     20.03 o 
  -1   6  18      947.10      920.71    107.04 o 
   0   6  18      222.79      247.07     26.01 o 
   1   6  18     1145.67     1292.68     69.85 o 
   2   6  18       20.62       20.95     15.86 o 
   3   6  18     1032.99     1235.38     63.19 o 
   4   6  18       56.03       93.16     36.38 o 
   5   6  18      256.72      285.24     37.42 o 
   6   6  18        3.59       41.17     25.26 o 
  -6   7  18       15.04       11.39     33.86 o 
  -5   7  18       45.43       50.74     31.55 o 
  -4   7  18      118.65      116.12     31.37 o 
  -3   7  18       24.63       11.33     24.16 o 
  -2   7  18      410.57      502.85     35.19 o 
  -1   7  18      189.40      219.27     22.19 o 
   0   7  18      309.99      313.47     36.14 o 
   1   7  18      212.81      216.58     32.15 o 
   2   7  18      406.59      370.02     38.62 o 
   3   7  18       31.15       31.04      6.48 o 
   4   7  18      140.68      125.53     31.28 o 
   5   7  18       60.06       11.26     26.57 o 
   6   7  18       12.20       24.04     28.22 o 
  -6   8  18       27.37       28.42     41.33 o 
  -5   8  18      101.83       91.58     34.31 o 
  -4   8  18       56.62       32.50     34.80 o 
  -3   8  18       18.16       28.42     27.20 o 
  -2   8  18       15.03       23.27     18.07 o 
  -1   8  18      432.69      512.77     41.24 o 
   0   8  18        5.32       12.39     27.67 o 
   1   8  18      466.98      518.73     36.56 o 
   2   8  18       12.02       29.12     12.83 o 
   3   8  18        7.10       18.29      7.61 o 
   4   8  18       41.08       41.37     35.33 o 
   5   8  18      101.35       94.76     34.72 o 
   6   8  18       29.68       38.17     40.95 o 
  -5   9  18       19.74      -22.35     35.65 o 
  -4   9  18       30.38       48.76     31.79 o 
  -3   9  18       47.89       24.80     36.45 o 
  -2   9  18       25.94       16.76     21.62 o 
  -1   9  18       43.63       60.88     18.58 o 
   0   9  18        1.30        2.22     12.49 o 
   1   9  18       42.28       67.43     19.77 o 
   2   9  18       32.84       31.67     22.03 o 
   3   9  18       46.08       33.22     12.78 o 
   4   9  18       26.31      -24.86     36.58 o 
   5   9  18       11.85      -39.13     34.93 o 
  -5  10  18      143.54      107.51     42.51 o 
  -4  10  18       42.97       65.39     66.13 o 
  -3  10  18       32.71       11.34     13.77 o 
  -2  10  18      150.79       70.56     24.01 o 
  -1  10  18       62.45       87.82     15.91 o 
   0  10  18      254.68      348.49     27.75 o 
   1  10  18       78.07       72.30     21.82 o 
   2  10  18      122.71       80.31     26.05 o 
   3  10  18       35.85       23.73     15.64 o 
   4  10  18       29.46       30.12     42.50 o 
   5  10  18      127.52      153.65     42.64 o 
  -5  11  18        4.71       -5.28     55.00 o 
  -4  11  18       30.12       27.19     30.32 o 
  -3  11  18        5.46        2.24     17.85 o 
  -2  11  18      139.48      120.13     23.03 o 
  -1  11  18       21.16       28.77     22.73 o 
   0  11  18       24.43       19.33     17.11 o 
   1  11  18       26.00       20.10     30.69 o 
   2  11  18      125.35      103.30     31.91 o 
   3  11  18        6.47       -9.56     17.29 o 
   4  11  18       28.89      -40.42     36.97 o 
   5  11  18        3.99      -49.03     32.69 o 
  -4  12  18       50.54       47.28     33.83 o 
  -3  12  18       15.76       13.00     19.48 o 
  -2  12  18       11.79       11.77     16.77 o 
  -1  12  18       41.53       15.63     23.24 o 
   0  12  18       18.88       18.80     19.06 o 
   2  12  18       14.35       30.91     28.06 o 
   3  12  18       13.40       24.26     23.26 o 
   4  12  18       43.20       27.87     38.08 o 
  -3  13  18       13.91       11.04     28.06 o 
  -2  13  18        5.76       -8.76     34.40 o 
  -1  13  18       10.46      -11.60     23.44 o 
   0  13  18        8.52       15.15     15.99 o 
   1  13  18        8.85       -0.95     21.39 o 
   2  13  18        7.42       38.11     30.11 o 
   3  13  18       15.63       19.63     49.95 o 
  -2  14  18       32.27       -6.53     28.20 o 
  -1  14  18       11.56       24.68     22.38 o 
   0  14  18       13.86       24.29     23.50 o 
   1  14  18       12.82      -16.57     39.53 o 
   2  14  18       29.06       -2.20     20.36 o 
  -1  15  18        5.02      -10.75     29.90 o 
   0  15  18       41.13       36.82     27.52 o 
   1  15  18        5.59      -32.63     46.24 o 
   1   0  19       13.06       12.69     18.68 o 
   2   0  19     1562.30     1802.87    108.94 o 
   3   0  19      330.22      318.00     26.11 o 
   4   0  19     1410.51     1366.08     78.56 o 
   5   0  19        9.91        7.34     11.27 o 
   6   0  19      214.35      247.06     31.70 o 
   7   0  19       47.05       24.75     38.24 o 
  -7   1  19       89.30      101.53     33.64 o 
  -6   1  19       62.08       47.09     20.03 o 
  -5   1  19      175.54      147.00     20.29 o 
  -4   1  19       65.26       68.09     22.26 o 
  -3   1  19       73.56       68.65     19.64 o 
  -2   1  19      308.23      346.48     40.74 o 
  -1   1  19     1898.28     1896.68    175.64 o 
   0   1  19      824.94      799.97     70.09 o 
   1   1  19     1881.89     1851.80    121.20 o 
   2   1  19      322.60      370.96     31.99 o 
   3   1  19      143.22      131.15     15.42 o 
   4   1  19       48.14       52.58     10.72 o 
   5   1  19      163.08      192.06     16.22 o 
   6   1  19       53.40       37.51     14.68 o 
   7   1  19       60.82       86.86     36.88 o 
  -7   2  19       24.73        3.78     20.69 o 
  -6   2  19      188.87      165.32     38.23 o 
  -5   2  19       64.77       49.89     17.67 o 
  -4   2  19     1828.93     1807.24    135.98 o 
  -3   2  19      595.88      578.69     55.31 o 
  -2   2  19      104.07       90.20     30.81 o 
  -1   2  19      513.25      531.69    104.93 o 
   0   2  19      359.14      368.01     28.95 o 
   1   2  19      657.19      673.06     38.96 o 
   2   2  19      179.11      194.16     22.92 o 
   3   2  19      730.39      730.75     44.31 o 
   4   2  19     2001.20     2160.98     87.12 o 
   5   2  19       62.70       65.91     17.93 o 
   6   2  19      211.79      210.28     31.24 o 
   7   2  19       25.62      -15.34     44.50 o 
  -7   3  19       21.52       24.63     34.11 o 
  -6   3  19        4.49       -4.80     19.18 o 
  -5   3  19       25.78       42.31     13.66 o 
  -4   3  19      539.09      486.52     31.09 o 
  -3   3  19      261.14      142.77     62.96 o 
  -2   3  19      145.41      143.50     29.57 o 
  -1   3  19     1917.58     1962.07    184.09 o 
   0   3  19       20.43        9.21     14.51 o 
   1   3  19     1765.39     1904.42     98.87 o 
   2   3  19      115.22      114.63     13.88 o 
   3   3  19      217.02      241.24     15.08 o 
   4   3  19      502.31      477.08     42.43 o 
   5   3  19       21.10       34.97     18.63 o 
   6   3  19        0.05      -14.83     18.84 o 
   7   3  19       12.73       -7.78     30.36 o 
  -6   4  19       35.34       42.85     38.92 o 
  -5   4  19       78.55       87.90     30.82 o 
  -4   4  19      192.18      204.77     67.50 o 
  -3   4  19      625.36      547.11     60.83 o 
  -2   4  19     2018.72     2046.30    326.33 o 
  -1   4  19       61.66       65.09     24.99 o 
   0   4  19       92.47       74.60     10.78 o 
   1   4  19       38.52       34.30     17.68 o 
   2   4  19     2086.79     2273.09     92.86 o 
   3   4  19      565.91      541.68     23.11 o 
   4   4  19      222.10      181.10     31.27 o 
   5   4  19       96.23      100.33     34.16 o 
   6   4  19       30.99       42.22     39.59 o 
  -6   5  19       19.05       21.24     30.12 o 
  -5   5  19       77.92       65.06     30.85 o 
  -4   5  19       62.82       77.92     50.22 o 
  -3   5  19     1502.51     1549.95    145.70 o 
  -2   5  19      419.64      255.80     53.90 o 
  -1   5  19     2587.32     3246.78    465.04 o 
   0   5  19        2.40        7.95      9.34 o 
   1   5  19     2612.14     2672.28    145.78 o 
   2   5  19      436.35      370.25     35.63 o 
   3   5  19     1288.56     1473.96     44.48 o 
   4   5  19       51.61       55.26     42.54 o 
   5   5  19       61.45       51.32     22.69 o 
   6   5  19        6.97       10.42     25.60 o 
  -6   6  19        1.64       34.78     37.93 o 
  -5   6  19       50.14       48.79     26.56 o 
  -4   6  19     1051.40     1024.25    101.11 o 
  -3   6  19     2151.57     2108.69    193.13 o 
  -2   6  19      287.92      293.57     79.90 o 
  -1   6  19      375.35      438.73     63.44 o 
   0   6  19      316.72      325.01     36.15 o 
   1   6  19      423.23      407.58     29.40 o 
   2   6  19      193.26      242.23     33.69 o 
   3   6  19     2054.63     2257.54     83.23 o 
   4   6  19      951.45      964.55     94.53 o 
   5   6  19       45.86        8.55     26.81 o 
   6   6  19        7.14       32.92     35.19 o 
  -6   7  19       50.02       50.34     33.60 o 
  -5   7  19      114.47      113.49     48.71 o 
  -4   7  19        2.66        0.72     33.95 o 
  -3   7  19       45.90       48.19     30.05 o 
  -2   7  19      820.54      943.67     59.18 o 
  -1   7  19     1469.90     1612.63    105.65 o 
   0   7  19      424.56      438.62     41.34 o 
   1   7  19     1373.05     1406.37     95.32 o 
   2   7  19      779.12      771.45     39.96 o 
   3   7  19       18.02       27.15      7.51 o 
   4   7  19        5.84       -2.31     26.57 o 
   5   7  19      116.21      113.28     49.78 o 
   6   7  19       59.54       78.43     29.75 o 
  -6   8  19       63.70      160.63    157.95 o 
  -5   8  19       38.09       49.44     29.82 o 
  -4   8  19      199.96      196.96     39.43 o 
  -3   8  19      310.77      378.97     50.50 o 
  -2   8  19       28.60       53.29     19.85 o 
  -1   8  19       18.99       12.69     13.51 o 
   0   8  19       13.82       12.50     25.00 o 
   1   8  19       29.88       36.33     23.59 o 
   2   8  19       22.46       32.01     23.25 o 
   3   8  19      300.87      392.95     75.13 o 
   4   8  19      241.25      253.73     41.03 o 
   5   8  19       41.90       23.61     36.41 o 
   6   8  19       74.06       41.48     32.06 o 
  -4   9  19       26.33       22.65     44.85 o 
  -3   9  19       13.15        4.55     31.32 o 
  -2   9  19       11.86       13.84     16.31 o 
  -1   9  19      111.00      124.85     24.92 o 
   0   9  19        9.49       13.52     24.37 o 
   1   9  19      120.97      109.84     28.17 o 
   2   9  19       16.66        7.39     13.75 o 
   3   9  19       27.72       24.58     13.28 o 
   4   9  19       33.89       44.05     38.89 o 
   5   9  19       38.66      110.09     40.19 o 
  -5  10  19       47.95       52.16     56.72 o 
  -4  10  19       64.42        1.03     48.53 o 
  -3  10  19       87.19      101.11     13.23 o 
  -2  10  19       20.80        9.00     26.55 o 
  -1  10  19      498.72      532.04     45.94 o 
   0  10  19       45.14       71.03     16.95 o 
   1  10  19      492.42      457.71     45.92 o 
   2  10  19       13.10        0.13     23.25 o 
   3  10  19      100.86      148.71     18.80 o 
   4  10  19       62.85       45.79     42.81 o 
   5  10  19       34.10       92.97     44.43 o 
  -4  11  19        3.76       24.66     45.76 o 
  -3  11  19       81.13       59.88     29.45 o 
  -2  11  19       77.75       46.34     21.35 o 
  -1  11  19       90.52       89.61     21.83 o 
   0  11  19       46.60       87.73     21.61 o 
   1  11  19      105.01       92.67     22.85 o 
   2  11  19       75.71       51.22     27.06 o 
   3  11  19       87.89       85.49     20.16 o 
   4  11  19        2.15       14.66     39.19 o 
  -4  12  19        6.30       38.31     32.64 o 
  -3  12  19        2.45      -45.40     30.27 o 
  -2  12  19        1.15       24.18     18.23 o 
  -1  12  19       23.58       35.17     27.61 o 
   0  12  19        4.83        8.83     18.40 o 
   1  12  19       27.64       15.41     22.71 o 
   2  12  19        1.14      -15.95     38.43 o 
   3  12  19        2.36       16.78     38.36 o 
   4  12  19        9.67       21.68     57.69 o 
  -3  13  19       21.45       15.68     52.22 o 
  -2  13  19        7.97       33.62     22.93 o 
  -1  13  19       64.00       61.05     21.83 o 
   0  13  19       22.61        0.05     20.37 o 
   1  13  19       61.24       75.64     30.96 o 
   2  13  19       10.38       25.18     17.82 o 
   3  13  19       26.44        8.25     42.49 o 
  -2  14  19       60.61       39.77     19.79 o 
  -1  14  19       74.23       66.37     26.27 o 
   0  14  19       24.36       19.24     31.36 o 
   1  14  19       77.73      159.68     55.28 o 
   2  14  19       58.64       55.05     53.86 o 
   0  15  19        8.96        4.62     39.89 o 
   0   0  20       19.98       32.32     31.72 o 
   1   0  20      265.40      241.04     36.86 o 
   2   0  20        4.20        5.17     15.98 o 
   3   0  20      315.25      374.72     24.27 o 
   4   0  20       64.33       52.50     13.30 o 
   5   0  20      280.48      300.95     29.43 o 
   6   0  20       42.68       26.93     19.41 o 
   7   0  20        0.93        8.67     32.37 o 
  -7   1  20        4.41       -5.53     27.29 o 
  -6   1  20       14.71        5.82     18.67 o 
  -5   1  20       41.71       23.74     22.12 o 
  -4   1  20      306.75      303.17     25.99 o 
  -3   1  20      121.79      126.23     20.34 o 
  -2   1  20     1776.68     1748.17    116.59 o 
  -1   1  20       74.57       62.81     25.08 o 
   0   1  20     2548.86     2443.27    172.79 o 
   1   1  20       78.97       67.60     23.10 o 
   2   1  20     1898.92     1911.52     96.33 o 
   3   1  20      124.89      144.43     23.18 o 
   4   1  20      281.95      272.16     19.14 o 
   5   1  20       37.07       31.19     12.17 o 
   6   1  20       17.08      -12.48     38.33 o 
   7   1  20        4.11      -25.08     33.04 o 
  -6   2  20       51.36       47.68     28.39 o 
  -5   2  20      180.88      200.35     20.42 o 
  -4   2  20      599.30      578.68     39.27 o 
  -3   2  20      909.67      882.41     68.24 o 
  -2   2  20      468.10      477.66     51.78 o 
  -1   2  20      411.97      497.69     90.33 o 
   0   2  20      223.96      201.42     16.75 o 
   1   2  20      422.45      457.33     32.76 o 
   2   2  20      412.94      489.77     38.63 o 
   3   2  20      777.51      822.35     40.85 o 
   4   2  20      530.18      567.67     29.47 o 
   5   2  20      246.43      279.31     32.09 o 
   6   2  20       60.41       67.25     24.45 o 
  -6   3  20        2.86       -0.27     16.00 o 
  -5   3  20       88.53      108.84     15.02 o 
  -4   3  20       65.48       45.12     15.23 o 
  -3   3  20      132.39      157.81     27.76 o 
  -2   3  20       18.34       20.35     37.46 o 
  -1   3  20      227.05      139.26     54.68 o 
   0   3  20     1559.08     1599.47     90.29 o 
   1   3  20      222.62      243.09     19.73 o 
   2   3  20       68.88       82.18     13.91 o 
   3   3  20      118.16      124.46     17.19 o 
   4   3  20       78.84       74.55      9.39 o 
   5   3  20      110.68      119.63     22.12 o 
   6   3  20        8.63       11.68     29.67 o 
  -6   4  20       24.90       28.75     26.13 o 
  -5   4  20      348.04      271.83     59.25 o 
  -4   4  20       26.08        2.78     29.31 o 
  -3   4  20      188.58      214.82     56.34 o 
  -2   4  20       96.34       81.48     29.72 o 
  -1   4  20      161.51      170.93     31.36 o 
   0   4  20       10.90        1.20      9.47 o 
   1   4  20      109.72      106.74     21.91 o 
   2   4  20       75.57       61.13     13.97 o 
   3   4  20      174.59      225.46     16.53 o 
   4   4  20       13.90        4.03     22.78 o 
   5   4  20      351.52      337.01     41.65 o 
   6   4  20       24.83       21.60     26.16 o 
  -6   5  20        3.68       12.95     30.45 o 
  -5   5  20       51.35       65.63     44.15 o 
  -4   5  20       40.49       46.79     31.90 o 
  -3   5  20      103.86       80.43     34.53 o 
  -2   5  20      165.28      155.04     53.85 o 
  -1   5  20      128.93       79.91     47.94 o 
   0   5  20      503.76      570.59     42.53 o 
   1   5  20      159.62      165.44     22.32 o 
   2   5  20      295.17      274.57     26.21 o 
   3   5  20       94.92       78.98      8.68 o 
   4   5  20       22.69       12.04     29.37 o 
   5   5  20       45.83       26.53     24.03 o 
   6   5  20        1.50       20.31     32.82 o 
  -6   6  20       21.75       42.39     58.28 o 
  -5   6  20      102.94       92.29     65.10 o 
  -4   6  20       44.06       46.76     52.56 o 
  -3   6  20      255.51      275.97     53.20 o 
  -2   6  20      983.92      830.42    135.02 o 
  -1   6  20      622.43      712.61     94.31 o 
   0   6  20      115.28       89.25     25.70 o 
   1   6  20      597.33      580.03     55.90 o 
   2   6  20     1097.36     1103.09     63.28 o 
   3   6  20      227.60      287.10     20.88 o 
   4   6  20       67.47       88.52     29.41 o 
   5   6  20      150.38      147.06     58.15 o 
   6   6  20       21.70       59.74     30.02 o 
  -6   7  20       35.69       33.31     49.45 o 
  -5   7  20       30.06       16.82     40.29 o 
  -4   7  20        5.49       -8.41     31.65 o 
  -3   7  20      287.50      236.11     50.10 o 
  -2   7  20      325.26      295.62     71.53 o 
  -1   7  20      350.75      399.72     57.72 o 
   0   7  20     2664.09     2513.91    217.82 o 
   1   7  20      342.75      363.09     40.40 o 
   2   7  20      325.88      372.17     32.55 o 
   3   7  20      300.83      301.87     27.33 o 
   4   7  20        3.20        1.74     43.51 o 
   5   7  20       21.12       10.07     28.06 o 
   6   7  20       46.10       30.96     29.92 o 
  -5   8  20       46.58      -14.92     47.32 o 
  -4   8  20       30.41       22.06     39.37 o 
  -3   8  20      349.69      382.48     82.84 o 
  -2   8  20       15.64       12.25     19.62 o 
  -1   8  20       48.64       51.86     21.73 o 
   0   8  20        3.08       -0.37     19.48 o 
   1   8  20       39.35       33.11     17.75 o 
   2   8  20       33.79       44.47     13.51 o 
   3   8  20      343.51      411.80     42.37 o 
   4   8  20       54.48       25.86     30.28 o 
   5   8  20       27.49       30.75     37.16 o 
  -5   9  20      132.51      142.42     43.91 o 
  -4   9  20        2.89        7.43     29.94 o 
  -3   9  20       39.29       37.50     29.33 o 
  -2   9  20      234.72      238.60     23.58 o 
  -1   9  20        2.33       21.16     13.37 o 
   0   9  20      290.34      263.41     32.57 o 
   1   9  20        7.16        9.00     30.12 o 
   2   9  20      188.07      154.01     35.05 o 
   3   9  20       42.88       56.31     14.24 o 
   4   9  20        7.58      -12.62     36.43 o 
   5   9  20      115.37      162.02     38.71 o 
  -5  10  20       97.24      135.07     46.07 o 
  -4  10  20      131.84      155.96     50.65 o 
  -3  10  20       26.28       18.87     35.60 o 
  -2  10  20      109.95       63.56     19.48 o 
  -1  10  20      186.50      217.62     22.52 o 
   0  10  20      347.03      357.31     58.69 o 
   1  10  20      197.59      214.40     39.21 o 
   2  10  20      118.46       93.81     18.49 o 
   3  10  20       35.00       29.46     23.96 o 
   4  10  20      124.08      180.50     51.58 o 
   5  10  20       84.49       74.46     41.88 o 
  -4  11  20        9.55        7.32     32.06 o 
  -3  11  20        6.65       -1.21     12.54 o 
  -2  11  20       47.94       73.55     20.90 o 
  -1  11  20       44.08       29.49     15.92 o 
   0  11  20        1.92       -5.08     20.02 o 
   1  11  20       44.42       25.45     27.78 o 
   2  11  20       52.32       54.03     24.74 o 
   3  11  20        5.41       -3.50     22.57 o 
   4  11  20       10.40      -26.22     35.03 o 
  -4  12  20       46.90       17.74     37.53 o 
  -3  12  20        5.81       30.73     41.47 o 
  -2  12  20       28.32       35.00     25.19 o 
  -1  12  20       31.57        1.48     28.34 o 
   0  12  20        0.13      -10.97     17.34 o 
   1  12  20       30.78       62.21     33.37 o 
   2  12  20       24.36       -6.72     17.94 o 
   3  12  20        4.49      -57.87     76.36 o 
   4  12  20       37.39       75.55     40.80 o 
  -3  13  20       28.23       50.84     45.09 o 
  -2  13  20        2.69       26.19     25.12 o 
  -1  13  20       30.79       31.11     16.65 o 
   0  13  20       18.63       13.36     28.22 o 
   1  13  20       25.01       14.57     32.94 o 
   2  13  20        1.53        2.66     31.26 o 
   3  13  20       24.64      -19.92     64.32 o 
  -2  14  20       42.29        5.53     46.88 o 
  -1  14  20       16.42       14.25     26.02 o 
   0  14  20       35.95       70.34     27.78 o 
   1  14  20       17.26       19.34     32.43 o 
   2  14  20       39.68       16.51     31.54 o 
   1   0  21      247.22      300.74     34.96 o 
   2   0  21      224.32      198.17     27.54 o 
   3   0  21       10.67        3.10     11.23 o 
   4   0  21      728.29      747.85     45.83 o 
   5   0  21       16.27       10.18      9.39 o 
   6   0  21      201.99      269.57     27.64 o 
  -6   1  21       12.16        3.18     17.29 o 
  -5   1  21       13.97       29.89     22.50 o 
  -4   1  21      684.65      565.97     49.33 o 
  -3   1  21      560.22      479.70     28.19 o 
  -2   1  21      174.94      207.88     25.77 o 
  -1   1  21     1026.46     1141.92     91.17 o 
   0   1  21        0.52      -11.95     25.82 o 
   1   1  21     1109.96     1130.65     84.76 o 
   2   1  21      119.01      126.47     20.35 o 
   3   1  21      404.24      369.85     41.10 o 
   4   1  21      581.65      550.68     51.54 o 
   5   1  21       13.91       29.25     11.41 o 
   6   1  21        6.69      -27.57     43.56 o 
  -6   2  21       76.05       65.00     19.76 o 
  -5   2  21      269.96      268.17     21.84 o 
  -4   2  21      894.66      817.24     56.67 o 
  -3   2  21      931.29      894.00    113.44 o 
  -2   2  21       74.78      115.89     29.46 o 
  -1   2  21       25.04       14.47     46.80 o 
   0   2  21        0.26        6.56     11.58 o 
   1   2  21       37.32       22.86     16.53 o 
   2   2  21       57.15       81.86     17.18 o 
   3   2  21      980.29     1073.52     67.24 o 
   4   2  21      735.46      778.20     51.14 o 
   5   2  21      267.01      275.47     40.20 o 
   6   2  21       72.75       82.04     18.64 o 
  -6   3  21       54.65       37.92     16.16 o 
  -5   3  21       33.10       27.41     21.07 o 
  -4   3  21       33.25       40.24     13.93 o 
  -3   3  21      251.13      219.39     35.61 o 
  -2   3  21      174.45      188.95     47.33 o 
  -1   3  21     2107.65     1338.73    403.55 o 
   0   3  21       68.47       77.61     18.30 o 
   1   3  21     1903.90     1945.32     85.23 o 
   2   3  21      148.64      164.58     18.48 o 
   3   3  21      269.83      276.72     22.34 o 
   4   3  21       32.32       47.07      8.87 o 
   5   3  21       29.99       29.68     25.16 o 
   6   3  21       37.53       14.15     42.55 o 
  -6   4  21       23.88       -9.24     36.14 o 
  -5   4  21       17.15       14.77     38.52 o 
  -4   4  21      524.35      480.75     63.32 o 
  -3   4  21      484.12      457.22     81.19 o 
  -2   4  21      166.29      170.20     36.86 o 
  -1   4  21      962.83      928.70     77.57 o 
   0   4  21      338.64      196.27     52.17 o 
   1   4  21      846.79      729.74     54.25 o 
   2   4  21      137.29      148.21     16.56 o 
   3   4  21      454.68      481.00     25.56 o 
   4   4  21      526.18      490.17     84.76 o 
   5   4  21       20.33       51.30     25.31 o 
   6   4  21       30.51       23.88     33.16 o 
  -6   5  21       55.51       26.48     55.52 o 
  -5   5  21       37.54        7.15     45.20 o 
  -4   5  21       67.53       64.07     30.14 o 
  -3   5  21      138.33      118.97     41.30 o 
  -2   5  21      572.83      623.15     98.17 o 
  -1   5  21     1201.37     1140.67    115.34 o 
   0   5  21      216.87      257.05     35.34 o 
   1   5  21     1275.05     1225.52     69.69 o 
   2   5  21      681.81      714.10     35.40 o 
   3   5  21      171.38      173.05     15.32 o 
   4   5  21       51.50       43.18     26.44 o 
   5   5  21       37.80       30.73     20.77 o 
   6   5  21       53.07       82.01     28.68 o 
  -6   6  21      165.00      139.09     60.26 o 
  -5   6  21      113.07      129.05     65.02 o 
  -4   6  21      144.91      122.79     40.83 o 
  -3   6  21      472.29      442.33    102.59 o 
  -2   6  21      120.31      109.12     39.96 o 
  -1   6  21      317.58      385.22     63.91 o 
   0   6  21        4.89        2.24     22.71 o 
   1   6  21      239.14      184.56     38.20 o 
   2   6  21      161.30      125.40     21.52 o 
   3   6  21      527.72      604.26     49.58 o 
   4   6  21      152.24      111.56     44.58 o 
   5   6  21       93.53       88.17     37.31 o 
   6   6  21      155.21      187.79     42.92 o 
  -5   7  21       39.03       44.07     74.59 o 
  -4   7  21       81.53       74.71     58.82 o 
  -3   7  21        6.14       16.96     86.08 o 
  -2   7  21       65.86       72.80     35.47 o 
  -1   7  21      186.16      239.58     36.89 o 
   0   7  21       92.64      140.98     34.10 o 
   1   7  21      223.53      281.53     40.48 o 
   2   7  21       44.58       54.59     14.20 o 
   3   7  21       17.05        7.01      9.74 o 
   4   7  21      102.43       98.55     36.28 o 
   5   7  21       42.80       26.62     37.57 o 
  -5   8  21       63.22       48.81     39.07 o 
  -4   8  21       48.81       59.80     41.24 o 
  -3   8  21      100.49       98.24     30.35 o 
  -2   8  21       79.05       72.81     22.16 o 
  -1   8  21       38.89       48.91     38.42 o 
   0   8  21       32.84       71.66     23.22 o 
   1   8  21       19.99        9.81     18.63 o 
   2   8  21       92.10       90.47     24.78 o 
   4   8  21       34.81       24.33     34.49 o 
   5   8  21       49.86      111.22     56.00 o 
  -5   9  21       59.30       60.98     91.14 o 
  -4   9  21       21.22        2.01     36.31 o 
  -3   9  21       96.48       63.76     41.27 o 
  -2   9  21       30.53       23.74     24.74 o 
  -1   9  21       86.15       80.70     37.30 o 
   0   9  21       92.96      142.10     31.43 o 
   1   9  21      105.75       88.52     20.80 o 
   2   9  21       34.42       33.43     22.72 o 
   3   9  21       99.05      133.22     22.93 o 
   4   9  21       23.01       23.34     38.83 o 
   5   9  21       46.29       50.91     57.83 o 
  -4  10  21       10.47      -21.56     31.05 o 
  -3  10  21      102.29       65.46     33.98 o 
  -2  10  21       25.49       18.63     18.00 o 
  -1  10  21       41.12       18.81     13.66 o 
   0  10  21       87.59       83.48     26.41 o 
   1  10  21       31.36        7.71     34.56 o 
   2  10  21       22.63       15.31     26.28 o 
   3  10  21      103.84      134.23     33.30 o 
   4  10  21        6.32       -8.20     44.65 o 
  -4  11  21       22.22       12.06     47.80 o 
  -3  11  21       12.47       22.66     35.44 o 
  -2  11  21       12.35       21.35     18.60 o 
  -1  11  21      147.41       83.44     27.69 o 
   0  11  21      110.59       92.05     31.10 o 
   1  11  21      136.09      100.40     34.57 o 
   2  11  21       13.10       30.73     27.11 o 
   3  11  21       10.13       -6.67     22.39 o 
   4  11  21       15.96        2.00     48.73 o 
  -3  12  21       91.50      102.79     47.23 o 
  -2  12  21       15.44       18.31     19.69 o 
   0  12  21       12.46       -1.46     22.57 o 
   1  12  21      141.49       88.31     44.56 o 
   2  12  21       15.97       19.54     29.93 o 
   3  12  21      103.48      216.87     53.87 o 
  -2  13  21       81.30       32.83     21.63 o 
  -1  13  21        1.99        5.19     16.17 o 
   0  13  21        0.12      -21.77     25.44 o 
   1  13  21        1.86       -6.78     37.11 o 
   2  13  21       90.62       55.05     37.33 o 
  -1  14  21       36.56       25.67     34.56 o 
   0  14  21        1.26       27.25     35.39 o 
   1  14  21       40.12        7.96     37.36 o 
   0   0  22      947.36     1209.99    129.67 o 
   1   0  22      158.04      163.34     38.41 o 
   2   0  22      213.25      231.21     24.52 o 
   3   0  22      106.56      102.18     16.21 o 
   4   0  22       37.61       27.79     13.16 o 
   5   0  22      280.11      299.21     19.05 o 
   6   0  22       44.76       14.50     40.78 o 
  -6   1  22       59.81       58.09     21.09 o 
  -5   1  22      415.80      442.74     32.83 o 
  -4   1  22      160.78       99.67     20.39 o 
  -3   1  22     1168.37      925.78    139.78 o 
  -2   1  22      432.84      478.34     46.39 o 
  -1   1  22       68.51       83.16     32.58 o 
   0   1  22       65.96       60.77     29.17 o 
   1   1  22       50.58       54.14     16.04 o 
   2   1  22      596.28      623.46     46.07 o 
   3   1  22     1420.92     1484.04     91.76 o 
   4   1  22      162.29      128.18     20.91 o 
   5   1  22      453.81      470.73     28.24 o 
   6   1  22       61.09       31.53     46.83 o 
  -6   2  22       11.72      -13.10     32.44 o 
  -5   2  22      322.14      268.51     24.57 o 
  -4   2  22      102.07       78.21     21.13 o 
  -3   2  22      207.26      218.46     54.29 o 
  -2   2  22      547.32      547.14     81.63 o 
  -1   2  22       18.12        8.40     48.91 o 
   0   2  22      220.20      199.40     17.88 o 
   1   2  22       20.72       14.59     15.61 o 
   2   2  22      492.46      521.34     39.48 o 
   3   2  22      290.53      285.53     22.82 o 
   4   2  22      114.85      100.31     10.59 o 
   5   2  22      374.95      349.51     41.81 o 
   6   2  22       23.42       41.85     36.86 o 
  -6   3  22        8.41        2.92     12.43 o 
  -5   3  22       28.01       28.47     19.32 o 
  -3   3  22      290.87      316.52     43.79 o 
  -2   3  22      584.76      567.98     95.46 o 
  -1   3  22      256.70      178.69     53.14 o 
   0   3  22       33.53       11.82     14.65 o 
   1   3  22      274.06      296.04     26.21 o 
   2   3  22      715.62      695.68     35.83 o 
   3   3  22      310.66      403.59     28.00 o 
   4   3  22      228.55      211.43     17.75 o 
   5   3  22       48.60       36.16     19.74 o 
   6   3  22        8.14       16.49     24.44 o 
  -6   4  22       16.64       19.73     26.75 o 
  -5   4  22      110.25       67.75     29.56 o 
  -4   4  22      155.26      151.51     46.09 o 
  -3   4  22       32.28       27.84     30.76 o 
  -2   4  22      384.41      406.40     61.26 o 
  -1   4  22       35.23       16.71     27.50 o 
   1   4  22       34.47       21.40     18.73 o 
   2   4  22      442.01      499.42     29.21 o 
   3   4  22       61.74       53.34     10.48 o 
   4   4  22      153.77      153.09     35.79 o 
   5   4  22       79.81       82.56     34.08 o 
   6   4  22        8.23      -10.47     24.89 o 
  -6   5  22       11.81       22.88     51.40 o 
  -5   5  22       79.51       43.54     38.73 o 
  -4   5  22      133.70       97.92     33.29 o 
  -3   5  22      288.29      283.78    117.35 o 
  -2   5  22       45.05       32.84     37.63 o 
  -1   5  22      694.08      686.57     80.45 o 
   0   5  22       12.08       10.80     20.64 o 
   1   5  22      581.37      532.24     37.14 o 
   2   5  22       16.81       -1.77     12.87 o 
   3   5  22      256.95      298.59     23.65 o 
   4   5  22      103.90       74.83     34.76 o 
   5   5  22       76.46      100.81     25.08 o 
   6   5  22       14.86       48.51     43.78 o 
  -6   6  22       64.54       72.55     56.12 o 
  -5   6  22        8.33       13.87     35.62 o 
  -4   6  22       49.15       56.96     33.40 o 
  -3   6  22      211.19      249.67     62.84 o 
  -2   6  22      803.33      769.42     90.50 o 
  -1   6  22       66.25       82.47     21.88 o 
   0   6  22     1270.17     1510.56    103.18 o 
   1   6  22       57.01       56.16     25.92 o 
   2   6  22      679.88      725.13     52.56 o 
   3   6  22      182.14      209.07     16.83 o 
   4   6  22       39.89       38.62     28.84 o 
   5   6  22       19.49      -47.76     38.07 o 
   6   6  22       52.77       66.68     29.23 o 
  -5   7  22       48.13       42.93     40.28 o 
  -4   7  22       73.33       50.71     39.76 o 
  -3   7  22      104.91      128.57     99.80 o 
  -2   7  22      540.06      406.67     85.45 o 
  -1   7  22      241.91      302.97     42.14 o 
   0   7  22       16.51       -6.39     36.89 o 
   1   7  22      187.18      208.80     29.28 o 
   2   7  22      489.38      494.21     37.31 o 
   3   7  22       69.29       72.66     12.68 o 
   4   7  22       79.48       49.04     36.53 o 
   5   7  22       47.14       68.62     34.54 o 
  -5   8  22       99.47      103.95     45.66 o 
  -4   8  22      150.43      169.55     54.25 o 
  -3   8  22       49.19       25.29     40.90 o 
  -2   8  22      332.73      280.67     63.14 o 
  -1   8  22       38.41       26.54     23.27 o 
   0   8  22       79.88      107.16     31.66 o 
   1   8  22       32.70       12.86     27.01 o 
   2   8  22      376.20      385.99     41.72 o 
   3   8  22       57.51       51.20     11.74 o 
   4   8  22      154.50      201.05     42.48 o 
   5   8  22       99.00       82.63     41.25 o 
  -5   9  22        0.03       25.39     42.80 o 
  -4   9  22      117.36       81.52     35.91 o 
  -3   9  22       33.13       31.31     26.32 o 
  -2   9  22       13.93       25.41     23.48 o 
  -1   9  22       36.99       60.63     24.61 o 
   0   9  22       35.68       12.95     21.52 o 
   1   9  22       58.17       87.26     22.47 o 
   2   9  22       19.00       12.82     15.91 o 
   3   9  22       38.03       44.71     11.90 o 
   4   9  22      121.91      119.11     46.65 o 
   5   9  22        1.30      -10.80     38.68 o 
  -4  10  22       12.24       13.21     41.06 o 
  -3  10  22       23.27      -32.87     38.98 o 
  -2  10  22      183.22      222.52     32.94 o 
  -1  10  22       70.69       86.24     35.14 o 
   0  10  22       23.08       12.38     44.42 o 
   1  10  22       63.27       64.07     21.99 o 
   2  10  22      183.71      246.19     41.86 o 
   3  10  22       26.24       22.95     46.27 o 
   4  10  22       18.23       70.05     43.38 o 
  -4  11  22        7.31       30.03     36.01 o 
  -3  11  22       11.58       -7.42     27.49 o 
  -2  11  22       42.14       58.59     27.32 o 
  -1  11  22      189.26      183.00     30.83 o 
   0  11  22       91.66      105.04     27.99 o 
   1  11  22      179.33      164.27     29.74 o 
   2  11  22       46.00       51.38     32.64 o 
   3  11  22       16.98      -44.48     59.46 o 
   4  11  22        7.52      -52.49     37.33 o 
  -3  12  22       13.58       80.47     53.44 o 
  -2  12  22       17.17       21.08     16.29 o 
  -1  12  22      141.16       98.95     31.23 o 
   0  12  22       77.54       84.88     34.27 o 
   1  12  22      137.78      136.12     30.93 o 
   2  12  22       21.58       34.00     27.67 o 
   3  12  22       12.92       53.39     48.29 o 
  -2  13  22       29.03       32.35     30.20 o 
  -1  13  22        5.99       26.83     24.86 o 
   0  13  22        1.42       -8.51     27.24 o 
   1  13  22        5.67       -4.95     28.37 o 
   2  13  22       31.37       -1.12     31.23 o 
   1   0  23     1395.77     1361.04    101.35 o 
   2   0  23       52.02       67.52     17.07 o 
   3   0  23     2738.21     2288.43    375.68 o 
   4   0  23      459.70      441.15     29.87 o 
   5   0  23        0.33        3.00     15.19 o 
   6   0  23       54.18       77.27     44.76 o 
  -6   1  23      132.72      114.44     26.82 o 
  -5   1  23        1.29      -14.44     24.03 o 
  -4   1  23      220.04      205.22     18.55 o 
  -3   1  23      177.72      143.91     25.57 o 
  -2   1  23      734.17      777.74     52.17 o 
  -1   1  23      509.06      496.97     80.62 o 
   0   1  23       20.08       29.47     30.90 o 
   1   1  23      453.77      494.85     34.82 o 
   2   1  23      736.39      715.24     76.73 o 
   3   1  23      141.13      134.53     18.16 o 
   4   1  23      115.93      130.55     24.25 o 
   5   1  23        1.50       -4.93     18.44 o 
   6   1  23      113.70      131.44     52.82 o 
  -6   2  23       22.85        3.27     23.47 o 
  -5   2  23       60.96       45.43     22.78 o 
  -4   2  23       41.54       43.70     15.99 o 
  -3   2  23       34.50       37.48     22.46 o 
  -2   2  23      336.09      336.87     67.35 o 
  -1   2  23     1195.01     1401.32    143.84 o 
   0   2  23       16.50       15.61     19.29 o 
   1   2  23     1123.94     1297.40     86.24 o 
   2   2  23      333.58      329.86     32.25 o 
   3   2  23       20.43        4.01     14.61 o 
   4   2  23       33.92       46.74     15.25 o 
   5   2  23       48.64       32.40     26.86 o 
   6   2  23       21.44       64.49     38.84 o 
  -6   3  23       59.41       46.61     26.46 o 
  -5   3  23       46.10       39.05     15.24 o 
  -4   3  23      210.47      152.11     40.51 o 
  -3   3  23       31.35       23.41     32.22 o 
  -2   3  23      255.83      333.81     45.43 o 
  -1   3  23       40.63       30.67     11.25 o 
   0   3  23      277.97      327.01     28.40 o 
   1   3  23       26.67       31.35     17.82 o 
   2   3  23      182.46      213.51     18.78 o 
   3   3  23       13.74       11.96     17.60 o 
   5   3  23       46.41       57.92     32.06 o 
   6   3  23       54.89       53.19     39.39 o 
  -6   4  23       94.43       49.15     49.27 o 
  -5   4  23        9.40       13.32     26.37 o 
  -4   4  23       48.66       21.15     38.17 o 
  -3   4  23      101.46      112.39     42.93 o 
  -2   4  23       98.17       90.98     36.50 o 
  -1   4  23      150.45      167.55     35.09 o 
   0   4  23      740.67      366.32    149.98 o 
   1   4  23       85.99      100.24     23.50 o 
   2   4  23      102.60      105.25     19.36 o 
   3   4  23      154.68      153.38     13.86 o 
   4   4  23       56.61       46.66     31.53 o 
   5   4  23       12.15        7.54     22.72 o 
   6   4  23       85.56       50.26     34.29 o 
  -6   5  23       73.98       78.63     59.07 o 
  -5   5  23       16.51       -0.59     33.95 o 
  -4   5  23       54.07       80.02     43.66 o 
  -3   5  23       50.82       40.70     84.98 o 
  -2   5  23      283.30      286.48     72.35 o 
  -1   5  23      470.37      444.90     64.15 o 
   0   5  23       76.61       81.83     25.25 o 
   1   5  23      403.73      344.68     30.46 o 
   2   5  23      334.48      359.69     24.87 o 
   3   5  23       76.43       90.49     15.68 o 
   4   5  23       50.22       71.12     33.56 o 
   5   5  23       13.11       20.46     28.91 o 
   6   5  23       69.50       92.22     29.73 o 
  -5   6  23       51.65       62.46     39.76 o 
  -4   6  23      109.44       88.64     38.17 o 
  -3   6  23       24.71       13.82     46.83 o 
  -2   6  23      242.09      237.67     51.67 o 
  -1   6  23      478.60      474.05     58.46 o 
   0   6  23       74.68       80.45     28.64 o 
   1   6  23      592.93      525.26    127.85 o 
   2   6  23      260.71      253.77     33.33 o 
   3   6  23       53.92       42.22     13.23 o 
   4   6  23      113.45      119.91     36.36 o 
   5   6  23       61.49       59.20     35.71 o 
  -5   7  23        2.25      -31.19     39.95 o 
  -4   7  23       18.76        1.90     44.89 o 
  -3   7  23       17.50       -6.38     49.72 o 
  -2   7  23      863.08      749.47    139.61 o 
  -1   7  23      378.71      460.14     68.71 o 
   0   7  23      486.72      527.15     63.36 o 
   1   7  23      368.75      350.95     38.05 o 
   2   7  23      879.91      980.52     60.34 o 
   3   7  23       24.01       25.08      9.24 o 
   4   7  23       41.45        1.86     32.28 o 
   5   7  23        1.43       44.38     40.08 o 
  -5   8  23       14.86       -4.01     47.09 o 
  -4   8  23       23.29       49.23     95.41 o 
  -3   8  23      112.47       69.10     61.82 o 
  -2   8  23      119.62       66.02     43.30 o 
  -1   8  23       76.95       76.38     35.23 o 
   0   8  23      451.56      555.47     61.93 o 
   1   8  23       88.77       64.92     37.23 o 
   2   8  23      133.28      105.14     18.17 o 
   3   8  23      108.83      131.78     15.39 o 
   4   8  23       22.73      -19.10     57.73 o 
   5   8  23        7.19       -5.43     34.40 o 
  -4   9  23       58.37       98.77    106.80 o 
  -3   9  23       48.18       43.90     49.42 o 
  -2   9  23      141.28      142.21     24.13 o 
  -1   9  23       10.77       14.80     28.60 o 
   0   9  23      126.29      133.16     45.58 o 
   1   9  23       11.43       10.40     28.45 o 
   2   9  23      125.39      102.21     31.18 o 
   4   9  23       45.91       49.33     58.33 o 
  -4  10  23        0.84       11.37     30.69 o 
  -3  10  23       13.81      -10.48     35.01 o 
  -2  10  23       20.32       28.50     32.41 o 
  -1  10  23       14.14       40.76     25.25 o 
   0  10  23        4.87       -8.81     26.13 o 
   1  10  23       24.11       33.51     22.56 o 
   2  10  23       24.47       21.99     18.41 o 
   3  10  23        6.57       51.49     35.07 o 
   4  10  23        0.49      -51.18     39.21 o 
  -3  11  23        7.24       -5.60     56.60 o 
  -2  11  23       27.87        6.74     19.91 o 
  -1  11  23        2.94       12.74     30.00 o 
   0  11  23       11.11      -10.42     27.41 o 
   1  11  23        1.71      -20.71     33.44 o 
   2  11  23       22.73        0.67     32.31 o 
   3  11  23        3.35      -63.22     59.66 o 
  -2  12  23       26.23      -18.64     43.08 o 
  -1  12  23       70.83       66.89     32.95 o 
   0  12  23       16.29      -12.47     46.15 o 
   1  12  23       65.91       56.59     25.76 o 
   2  12  23       24.01      -20.92     35.95 o 
  -1  13  23       35.99       53.05     34.31 o 
   0  13  23       92.03       91.50     39.39 o 
   1  13  23       34.42      -17.99     39.62 o 
   0   0  24      453.86      614.37     84.83 o 
   1   0  24        1.42      -21.46     22.94 o 
   2   0  24        8.31        6.67     19.13 o 
   3   0  24       13.20        4.66     12.89 o 
   4   0  24      294.72      340.49     25.66 o 
   5   0  24       68.21       51.21     11.01 o 
   6   0  24       16.10        8.42     38.57 o 
  -6   1  24       18.91       -8.97     48.90 o 
  -5   1  24      211.92      177.46     32.68 o 
  -4   1  24       36.64       21.56     12.54 o 
  -3   1  24      452.18      301.08     74.97 o 
  -2   1  24       28.37       47.07     19.85 o 
  -1   1  24       58.16       66.28     28.78 o 
   0   1  24      211.54      161.00     33.52 o 
   1   1  24       41.59       46.29     17.90 o 
   2   1  24       33.45       34.92     30.50 o 
   3   1  24      434.20      465.80     68.20 o 
   4   1  24       47.41       45.31     13.89 o 
   5   1  24      185.53      236.18     24.09 o 
   6   1  24       14.72        3.86     42.19 o 
  -6   2  24       34.01       36.43     25.46 o 
  -5   2  24        7.04        4.88     16.15 o 
  -4   2  24      123.94       93.87     17.51 o 
  -3   2  24       41.62       39.59     24.33 o 
  -2   2  24      654.94      652.17     98.52 o 
  -1   2  24       83.75       71.07     38.90 o 
   0   2  24      142.27      165.86     23.45 o 
   1   2  24       86.83       78.22     21.17 o 
   2   2  24      636.87      599.75     45.53 o 
   3   2  24       35.91       29.09     22.32 o 
   4   2  24      113.28      113.00     11.03 o 
   5   2  24        6.35        8.48     12.16 o 
   6   2  24       26.06       32.82     43.13 o 
  -6   3  24       23.13       42.07     35.55 o 
  -5   3  24      165.90      148.82     16.95 o 
  -4   3  24      185.49      170.15     45.25 o 
  -3   3  24      550.15      523.41     79.33 o 
  -2   3  24      251.49      307.38     56.06 o 
  -1   3  24      317.18      235.89     67.53 o 
   0   3  24       21.33       23.19     17.00 o 
   1   3  24      286.10      302.09     27.83 o 
   2   3  24      249.20      276.29     21.59 o 
   3   3  24      610.27      631.87     46.15 o 
   4   3  24      218.15      288.58     31.53 o 
   5   3  24      176.20      217.82     36.43 o 
   6   3  24       15.96      -33.33     36.65 o 
  -5   4  24       28.65        0.98     27.39 o 
  -4   4  24       16.51       14.49     27.27 o 
  -3   4  24        3.46       17.21     36.11 o 
  -2   4  24      756.56      744.24     91.03 o 
  -1   4  24       27.98       27.81     29.74 o 
   0   4  24     1722.40      887.19    464.43 o 
   1   4  24       27.01       19.47     18.55 o 
   2   4  24      689.46      803.20     57.09 o 
   3   4  24        3.77        8.69     15.53 o 
   4   4  24       12.72       13.00      8.78 o 
   5   4  24       35.60       43.16     37.48 o 
  -5   5  24       88.56       58.82     39.00 o 
  -4   5  24      138.29      139.16     52.85 o 
  -3   5  24      175.06      177.70    107.78 o 
  -2   5  24      984.26     1002.14    149.05 o 
  -1   5  24       74.53       89.24     39.16 o 
   0   5  24       44.74        4.45     38.84 o 
   1   5  24       60.12       48.78     17.12 o 
   2   5  24      984.87     1075.28     63.82 o 
   3   5  24      190.46      216.03     20.49 o 
   4   5  24      164.02      157.91     39.30 o 
   5   5  24      107.26       52.08     25.42 o 
  -5   6  24       33.35       36.81     39.51 o 
  -4   6  24      166.59       87.28     54.63 o 
  -3   6  24       16.02       17.21     47.13 o 
  -2   6  24      379.31      365.77     64.08 o 
  -1   6  24      164.17      191.04     43.94 o 
   0   6  24       12.79       30.84     23.81 o 
   1   6  24      201.61      185.83     26.63 o 
   2   6  24      366.26      456.24     94.41 o 
   3   6  24       19.15       27.48     17.72 o 
   4   6  24      190.36      173.05     43.73 o 
   5   6  24       44.86       61.81     42.36 o 
  -5   7  24       36.18       14.15     35.42 o 
  -4   7  24      168.73      202.89     61.84 o 
  -3   7  24       41.19       64.09     39.54 o 
  -2   7  24      121.12      112.28     54.74 o 
  -1   7  24      362.46      232.41     93.28 o 
   0   7  24      102.83      126.40     34.70 o 
   1   7  24      367.71      361.10     36.13 o 
   2   7  24      128.96      139.27     18.08 o 
   3   7  24       32.60       32.23     13.14 o 
   4   7  24      171.04      128.95     47.50 o 
   5   7  24       30.70      -16.13     30.16 o 
  -4   8  24      123.56       62.99     64.09 o 
  -3   8  24       48.81       46.69     56.54 o 
  -2   8  24       24.58       21.63     37.99 o 
  -1   8  24       24.55       10.04     27.23 o 
   0   8  24       40.74       23.04     37.24 o 
   1   8  24       32.59       18.58     20.55 o 
   2   8  24       45.87       29.20     26.30 o 
   3   8  24       49.51       68.27     18.57 o 
   4   8  24      115.27      146.08     50.85 o 
  -4   9  24        7.17      -92.98     61.99 o 
  -3   9  24        7.51      -58.27    104.76 o 
  -2   9  24       26.47       -0.02     38.19 o 
  -1   9  24        3.80       -8.05     28.05 o 
   0   9  24        9.63       21.79     28.68 o 
   1   9  24        2.11      -13.83     37.83 o 
   2   9  24       16.51       16.20     23.53 o 
   3   9  24       14.23       10.75     17.48 o 
   4   9  24        2.12      -15.06     38.89 o 
  -4  10  24       50.79      109.19     56.07 o 
  -3  10  24        1.35      -45.04     72.92 o 
  -2  10  24       34.55        4.42     41.57 o 
  -1  10  24       18.14        2.71     33.98 o 
   0  10  24       77.30       92.37     50.35 o 
   1  10  24       14.45       51.82     31.29 o 
   3  10  24        1.34      -71.92     47.94 o 
   4  10  24       53.52       88.49     50.07 o 
  -3  11  24      116.80      206.28    167.03 o 
  -2  11  24      121.35      110.09     55.42 o 
  -1  11  24        5.37       10.59     23.87 o 
   0  11  24        1.61       -5.24     29.51 o 
   1  11  24        3.80        5.48     24.19 o 
   2  11  24      117.63      145.78     24.15 o 
   3  11  24      119.09      142.54     68.71 o 
  -2  12  24      256.39      296.44     40.32 o 
  -1  12  24       48.69       -0.96     76.48 o 
   0  12  24       30.40       -1.11     33.65 o 
   1  12  24       57.59       57.57     27.95 o 
   2  12  24      260.49      286.76     31.95 o 
   0  13  24       10.96       49.00     47.70 o 
   1   0  25      113.20      119.23     21.88 o 
   2   0  25      139.31      140.73     39.73 o 
   3   0  25     1453.50     1403.51     86.51 o 
   4   0  25      196.25      243.79     21.95 o 
   5   0  25       10.85       17.94     14.86 o 
   6   0  25       31.18      -19.07     37.72 o 
  -6   1  25       39.42       24.81     24.76 o 
  -5   1  25       23.34       18.90     12.38 o 
  -4   1  25      391.11      248.48     48.85 o 
  -3   1  25        7.23       13.02     23.47 o 
  -2   1  25       66.56      108.01     26.87 o 
  -1   1  25      449.67      425.28     54.33 o 
   0   1  25        9.97       10.96     22.65 o 
   1   1  25      487.30      528.78     36.97 o 
   2   1  25       54.94       67.07     25.20 o 
   3   1  25        6.37      -12.70     25.97 o 
   4   1  25      527.23      557.90     25.50 o 
   5   1  25       30.66       29.72     15.52 o 
   6   1  25       42.15       62.12     44.77 o 
  -5   2  25       16.94       12.66     15.54 o 
  -4   2  25       18.38       20.26     13.27 o 
  -3   2  25      427.13      382.96     48.31 o 
  -2   2  25        6.06       -0.99     24.12 o 
  -1   2  25      306.45      223.01     55.96 o 
   0   2  25        0.85       10.15     18.07 o 
   1   2  25      269.48      281.51     37.64 o 
   2   2  25       17.48       31.38     20.45 o 
   3   2  25      501.45      442.76     30.82 o 
   4   2  25        6.86        8.14     16.13 o 
   5   2  25       18.59       -5.00     35.03 o 
  -5   3  25        5.59        3.30      5.43 o 
  -4   3  25       96.41      111.82     35.97 o 
  -3   3  25      166.26      145.18     42.27 o 
  -2   3  25       44.00       53.19     36.24 o 
  -1   3  25       11.19        7.54      8.14 o 
   0   3  25       68.92       68.35     12.51 o 
   1   3  25       15.89        5.59     19.08 o 
   2   3  25       77.08       84.57     16.11 o 
   3   3  25      134.34      106.24     24.46 o 
   4   3  25       62.17      118.09     21.31 o 
   5   3  25        6.37      -13.19     40.72 o 
  -5   4  25       18.89       31.96     42.24 o 
  -4   4  25        3.19        1.78     27.94 o 
  -3   4  25      233.10      212.31     51.27 o 
  -2   4  25       47.43       69.77     35.80 o 
  -1   4  25      214.28      208.29     48.71 o 
   0   4  25      636.92      260.83    175.46 o 
   1   4  25      346.26      306.34     36.77 o 
   2   4  25       31.47       50.93     22.90 o 
   3   4  25      183.31      161.48     22.49 o 
   4   4  25        4.46        8.05     11.36 o 
   5   4  25       24.48       26.36     35.95 o 
  -5   5  25       72.90      101.66     72.04 o 
  -4   5  25       13.02      -14.00     48.09 o 
  -3   5  25      154.21      100.50     50.47 o 
  -2   5  25      170.13      183.69     45.64 o 
  -1   5  25      283.67      229.07     62.96 o 
   0   5  25      475.24      410.32     79.38 o 
   1   5  25      347.60      326.28     27.44 o 
   2   5  25      170.73      154.05     21.74 o 
   3   5  25      135.53      110.88     13.32 o 
   4   5  25        4.84      -39.33     34.88 o 
   5   5  25       67.61       88.36     29.38 o 
  -5   6  25        0.02       16.39     59.02 o 
  -4   6  25       21.59       -1.40     56.98 o 
  -3   6  25       80.86       99.05     98.10 o 
  -2   6  25      227.49      229.94     50.60 o 
  -1   6  25      384.30      385.55     54.56 o 
   0   6  25      259.03      297.74     39.67 o 
   1   6  25      302.59      259.54     33.85 o 
   2   6  25      198.53      198.33     23.80 o 
   3   6  25       68.04       85.28     14.29 o 
   4   6  25       10.63       32.90     71.88 o 
   5   6  25        0.39      -13.03     28.14 o 
  -5   7  25       26.60       -1.13     37.13 o 
  -4   7  25       76.21       39.75     52.37 o 
  -3   7  25      153.87      144.20     46.62 o 
  -2   7  25       23.21       39.94     37.16 o 
  -1   7  25       64.60       75.27     38.15 o 
   0   7  25       33.19       21.02     25.64 o 
   1   7  25       89.71       88.40     33.60 o 
   2   7  25       23.97       19.69     15.19 o 
   3   7  25      112.81      109.27     27.86 o 
   4   7  25       73.59       67.93     37.60 o 
   5   7  25       42.00       20.05     43.37 o 
  -4   8  25       41.67       34.36     52.22 o 
  -3   8  25       36.20      -29.71     54.90 o 
  -2   8  25      157.55      178.23     54.95 o 
  -1   8  25      188.91      160.34     29.61 o 
   0   8  25        0.82      -13.77     22.84 o 
   1   8  25      190.97      153.17     31.24 o 
   2   8  25      181.86      221.67     43.29 o 
   3   8  25       47.13       29.40     15.94 o 
   4   8  25       31.30      -27.18     38.49 o 
  -4   9  25        7.08       29.17     59.59 o 
  -3   9  25       38.14       32.46     47.94 o 
  -2   9  25       16.32       28.98     39.53 o 
  -1   9  25      113.51      176.42     40.57 o 
   0   9  25        2.51        2.80     37.99 o 
   1   9  25      103.21      129.67     31.61 o 
   2   9  25       15.13       19.00     30.67 o 
   3   9  25       49.82      102.46     43.85 o 
   4   9  25        3.37       -3.53     50.37 o 
  -3  10  25      145.77       89.27     91.52 o 
  -2  10  25       48.98       40.70     82.09 o 
  -1  10  25       33.71       40.10     33.01 o 
   0  10  25      104.43      118.06     37.18 o 
   1  10  25       33.15       23.38     44.47 o 
   2  10  25       47.16      113.64     32.34 o 
   3  10  25      142.79      193.46     57.70 o 
  -2  11  25       48.60       20.87     35.46 o 
  -1  11  25       10.89      -14.72     31.26 o 
   0  11  25        4.07        7.95     39.93 o 
   1  11  25       14.43       -1.16     32.07 o 
   2  11  25       49.78       16.31     27.78 o 
  -1  12  25      101.69      167.78     47.28 o 
   0  12  25       72.43       15.92     35.48 o 
   1  12  25      106.33       58.32     44.46 o 
   0   0  26      728.87      722.22    101.17 o 
   1   0  26     1068.23     1119.07     75.91 o 
   2   0  26      292.07      312.30     39.89 o 
   3   0  26      448.26      482.58     48.42 o 
   4   0  26        2.51        3.14     16.89 o 
   5   0  26       18.84        4.97     14.60 o 
  -5   1  26       95.04       74.86     21.48 o 
  -4   1  26      176.63      199.40     29.68 o 
  -3   1  26      288.67      288.01     44.38 o 
  -2   1  26      238.90      259.25     32.60 o 
  -1   1  26       81.23       85.01     32.37 o 
   0   1  26      502.19      546.40     36.31 o 
   1   1  26       90.45       84.19     27.52 o 
   2   1  26      178.66      192.14     31.32 o 
   3   1  26      231.92      277.59     30.34 o 
   4   1  26      164.92      185.41     34.78 o 
   5   1  26       66.06       46.72     12.04 o 
  -5   2  26       30.46       19.41     16.53 o 
  -4   2  26       17.29       10.36     12.61 o 
  -3   2  26      792.69      801.22     76.60 o 
  -2   2  26      128.79      154.52     35.05 o 
  -1   2  26      119.15      136.65     23.95 o 
   0   2  26      573.71      572.99     44.71 o 
   1   2  26      121.49      164.73     20.70 o 
   2   2  26       75.88       65.78     18.85 o 
   3   2  26      728.40      808.60     55.01 o 
   4   2  26       21.21       17.09     17.15 o 
   5   2  26       27.13       60.21     36.09 o 
  -5   3  26       73.70       49.42     44.03 o 
  -4   3  26       55.31       39.14     32.55 o 
  -3   3  26       33.50       52.38     35.98 o 
  -2   3  26      369.55      401.48     63.11 o 
  -1   3  26      125.63      105.56     16.74 o 
   0   3  26     2432.05     2293.45    174.53 o 
   1   3  26      112.12      108.50     22.32 o 
   2   3  26      361.73      411.18     28.60 o 
   3   3  26       15.17       15.17     20.72 o 
   4   3  26       52.05       55.11     10.71 o 
   5   3  26       95.36      102.59     35.80 o 
  -5   4  26      118.61      137.22     66.50 o 
  -4   4  26       30.09       16.71     29.16 o 
  -3   4  26      106.29      132.26     48.83 o 
  -2   4  26       73.28       57.42     37.96 o 
  -1   4  26       90.67       96.72     38.70 o 
   0   4  26      550.75      579.38     94.27 o 
   1   4  26      113.03      120.57     27.77 o 
   2   4  26       89.43       78.12     24.69 o 
   3   4  26      114.76      130.09     21.27 o 
   4   4  26       33.17       16.40     11.01 o 
   5   4  26      130.58      202.73     44.93 o 
  -5   5  26       22.46       -1.43     53.35 o 
  -4   5  26       51.84       73.13     37.74 o 
  -3   5  26       60.96       77.86     43.23 o 
  -2   5  26      271.29      298.99     61.56 o 
  -1   5  26      187.11      197.21     53.02 o 
   0   5  26        8.24       -1.16     41.40 o 
   1   5  26      182.29      169.28     20.85 o 
   2   5  26      282.57      347.22     28.58 o 
   3   5  26       53.75       45.20     12.56 o 
   4   5  26       60.63       67.43     35.92 o 
   5   5  26       17.25       12.85     42.98 o 
  -5   6  26       20.70       22.85     62.56 o 
  -4   6  26       34.28       30.48     59.47 o 
  -3   6  26       70.96       56.43     57.09 o 
  -2   6  26      273.65      296.71     61.85 o 
  -1   6  26       11.80       -3.65     33.66 o 
   0   6  26      355.31      301.18     49.28 o 
   1   6  26       19.80       15.37     15.67 o 
   2   6  26      306.89      337.18     45.26 o 
   3   6  26       79.97       79.16     13.87 o 
   4   6  26       38.91        4.35     46.58 o 
   5   6  26       26.14       32.32     32.12 o 
  -4   7  26       80.94       82.49    105.08 o 
  -3   7  26       44.04       75.17     41.52 o 
  -2   7  26      122.90      136.95     50.49 o 
  -1   7  26       29.49       35.79     35.41 o 
   0   7  26       16.91       38.64     27.45 o 
   1   7  26       33.17       21.59     31.30 o 
   2   7  26      146.53      181.39     25.30 o 
   3   7  26       47.06       42.76     16.35 o 
   4   7  26       70.41       97.38     41.05 o 
  -4   8  26        4.40      -18.53     44.43 o 
  -2   8  26        5.08      -64.83     70.27 o 
  -1   8  26       84.59      137.63     41.90 o 
   0   8  26       71.53       43.79     30.28 o 
   1   8  26       72.99       69.88     25.84 o 
   2   8  26        1.47       25.90     30.11 o 
   3   8  26       60.25       75.05     34.63 o 
   4   8  26        9.60       47.74     38.64 o 
  -3   9  26       27.07      -86.18    117.05 o 
  -1   9  26       33.76       15.63     27.99 o 
   0   9  26      265.30      295.48     42.81 o 
   1   9  26       34.09       32.21     23.29 o 
   2   9  26       12.45      -40.18     26.79 o 
   3   9  26       24.45       51.59     47.91 o 
  -3  10  26       40.91      -23.34     69.97 o 
  -2  10  26       15.03      -76.81    131.37 o 
  -1  10  26       35.17       51.56     44.14 o 
   0  10  26        1.23      -20.48     29.18 o 
   1  10  26       25.86        3.78     32.21 o 
   2  10  26       11.22       35.48     55.93 o 
   3  10  26       37.71      -19.09     46.01 o 
  -2  11  26        5.13      -10.39     20.69 o 
  -1  11  26        9.93       -2.27     29.66 o 
   0  11  26       39.90       48.77     33.97 o 
   1  11  26       11.63       57.94     42.81 o 
   2  11  26        8.38       -8.80     29.97 o 
   0  12  26       38.06        1.25     30.63 o 
   1   0  27       84.85       69.84     23.51 o 
   2   0  27       33.43       18.31     22.95 o 
   3   0  27       22.14       26.40     18.71 o 
   4   0  27      676.16      676.62     48.06 o 
   5   0  27       47.53       43.24     11.12 o 
  -5   1  27       54.04       36.87     18.72 o 
  -4   1  27       39.94       47.65     28.52 o 
  -3   1  27       57.18       65.72     30.51 o 
  -2   1  27       83.58       80.18     25.96 o 
  -1   1  27      129.61      213.21     41.47 o 
   0   1  27      120.85      108.72     18.74 o 
   1   1  27      147.89      180.68     34.91 o 
   2   1  27       97.37       90.31     32.96 o 
   3   1  27       71.94       73.33     21.99 o 
   4   1  27       38.44       44.32     21.22 o 
   5   1  27       61.63       59.77     35.46 o 
  -5   2  27       34.91       45.76     46.00 o 
  -4   2  27      450.93      275.09     84.94 o 
  -3   2  27      245.55      229.59     28.40 o 
  -2   2  27       17.68        1.88     31.71 o 
  -1   2  27      129.68       94.61     19.72 o 
   0   2  27      207.75      218.46     21.49 o 
   1   2  27      156.84      146.71     18.84 o 
   2   2  27       42.01       28.90     15.59 o 
   3   2  27      227.80      255.89     23.88 o 
   4   2  27      473.08      526.87     31.34 o 
   5   2  27       38.61       80.84     38.35 o 
  -5   3  27        2.03      -18.19     39.24 o 
  -4   3  27      175.82      141.80     68.77 o 
  -3   3  27      111.58      120.96     36.48 o 
  -2   3  27       21.12        3.46     33.91 o 
  -1   3  27       56.44       42.19     12.31 o 
   0   3  27      542.83      446.91     36.57 o 
   1   3  27       85.66      100.79     20.47 o 
   2   3  27       23.37       17.74     17.01 o 
   3   3  27       92.72       81.95     23.16 o 
   4   3  27      160.09      188.29     20.18 o 
   5   3  27        2.85      -33.44     37.49 o 
  -5   4  27        1.70       -3.69     49.94 o 
  -4   4  27       59.32       41.74     31.19 o 
  -3   4  27        5.25       12.27     45.60 o 
  -2   4  27      370.25      407.10     83.64 o 
  -1   4  27      163.62      151.91     42.60 o 
   0   4  27      339.55      453.68     82.91 o 
   1   4  27      153.25      126.23     27.69 o 
   2   4  27      340.87      395.27     43.15 o 
   3   4  27       12.18       18.94     17.74 o 
   4   4  27       44.15       42.41     12.03 o 
   5   4  27        1.90      -29.49     35.37 o 
  -4   5  27       20.60        5.23     35.84 o 
  -3   5  27      102.08       96.74     47.25 o 
  -2   5  27       20.87       21.65     36.02 o 
  -1   5  27      345.54      325.48     59.39 o 
   0   5  27       43.21       27.85     32.30 o 
   1   5  27      275.89      230.17     38.19 o 
   2   5  27       18.87        5.81     14.41 o 
   3   5  27       88.63       84.24     25.69 o 
   4   5  27       26.97       60.90     34.05 o 
  -4   6  27      188.20      185.60     83.31 o 
  -3   6  27       46.40       24.28     53.82 o 
  -2   6  27        6.88        1.80     36.25 o 
  -1   6  27       18.46       16.83     35.08 o 
   0   6  27       44.15       67.54     33.57 o 
   1   6  27       26.39       13.89     15.06 o 
   2   6  27        7.22       -9.04     15.20 o 
   3   6  27       35.06       37.98     19.46 o 
   4   6  27      182.50      182.30     88.24 o 
  -4   7  27       10.71       19.26     65.59 o 
  -3   7  27       50.07       39.71     41.27 o 
  -2   7  27       53.21       60.18     41.40 o 
  -1   7  27       25.77       51.99     37.90 o 
   0   7  27       15.09       42.59     26.24 o 
   1   7  27       31.28       55.71     46.63 o 
   2   7  27       50.10       52.79     19.81 o 
   3   7  27       47.84       33.39     35.93 o 
   4   7  27        7.56      -13.44    112.73 o 
  -3   8  27        4.53      -75.06     50.04 o 
  -2   8  27        5.00      -40.05    114.41 o 
  -1   8  27       13.84       -9.60     46.38 o 
   0   8  27       17.60       15.55     26.43 o 
   1   8  27       18.41       29.71     31.47 o 
   2   8  27       12.06      -15.53     33.01 o 
   3   8  27        7.24      -16.73     73.98 o 
  -3   9  27       36.63       59.60    144.73 o 
  -2   9  27       22.47      -98.08     65.38 o 
  -1   9  27       14.97      -13.57     26.07 o 
   0   9  27       85.15      112.70     38.42 o 
   1   9  27       14.34       -7.93     24.95 o 
   2   9  27       18.25       20.99     26.39 o 
   3   9  27       47.94      118.36     62.39 o 
  -2  10  27       19.58        9.48    150.27 o 
  -1  10  27        3.17       34.27     36.58 o 
   0  10  27       98.99       69.17     28.91 o 
   1  10  27        4.71       51.79     24.35 o 
   2  10  27       26.83       81.66     44.24 o 
  -1  11  27       49.60       25.96     62.01 o 
   0  11  27        9.27       -6.73     29.36 o 
   1  11  27       51.75       71.76     36.73 o 
   0   0  28      380.18      439.70     87.99 o 
   1   0  28        1.40        7.30     24.58 o 
   2   0  28      135.77       99.44     36.54 o 
   3   0  28       22.33        9.30     10.32 o 
   4   0  28       86.13       61.81     12.62 o 
   5   0  28      114.23      109.67     26.12 o 
  -5   1  28        3.52      -11.21     16.92 o 
  -4   1  28       29.51       28.54     20.36 o 
  -3   1  28        3.14       20.36     21.56 o 
  -2   1  28      286.69      273.59     48.67 o 
  -1   1  28       42.46       30.13     26.28 o 
   0   1  28      909.98     1015.84     79.01 o 
   1   1  28       39.21       35.51     22.45 o 
   2   1  28      314.40      339.40     40.58 o 
   3   1  28        2.57        9.51     27.88 o 
   4   1  28       33.35       30.25     15.65 o 
   5   1  28        3.84      -10.06     25.61 o 
  -5   2  28        6.19       11.34     19.88 o 
  -4   2  28       35.58       34.80     21.16 o 
  -3   2  28       75.41      113.17     26.60 o 
  -2   2  28       84.18      105.06     40.97 o 
  -1   2  28       34.31       37.40     16.31 o 
   0   2  28       41.30       42.36     15.72 o 
   1   2  28       23.58       36.57     16.91 o 
   2   2  28       98.06      113.17     19.36 o 
   3   2  28       85.91      109.06     24.65 o 
   4   2  28       26.24       20.86     14.50 o 
   5   2  28        0.56      -39.87     33.84 o 
  -5   3  28       17.40        8.67     26.39 o 
  -4   3  28      110.60      110.29     57.57 o 
  -3   3  28        7.61       -5.28     31.33 o 
  -2   3  28       91.55      106.60     28.20 o 
  -1   3  28      337.76      212.23     92.12 o 
   0   3  28        4.15       -2.02     17.88 o 
   1   3  28      330.85      368.18     29.94 o 
   2   3  28       73.59       72.88     24.04 o 
   3   3  28        5.40       -8.66     19.84 o 
   4   3  28      128.01      155.46     27.57 o 
   5   3  28       12.96       -3.09     29.27 o 
  -4   4  28       21.69        5.62     29.81 o 
  -3   4  28        6.99        4.98     46.39 o 
  -2   4  28       45.19       54.89     49.53 o 
  -1   4  28      401.22      337.58    122.89 o 
   0   4  28      133.96      150.16     56.13 o 
   1   4  28      449.86      399.04     45.88 o 
   2   4  28       37.32       47.96     17.33 o 
   3   4  28       20.69       -3.86     28.10 o 
   4   4  28       16.04      -17.76     42.38 o 
  -4   5  28       32.33       13.00     37.19 o 
  -3   5  28        9.48      -13.64     42.82 o 
  -2   5  28       36.17       11.12     39.27 o 
  -1   5  28      122.35      141.96     49.57 o 
   0   5  28      297.35      349.30     67.11 o 
   1   5  28      139.65      107.81     22.22 o 
   2   5  28       65.15       39.16     15.85 o 
   3   5  28        6.75      -19.68     17.32 o 
   4   5  28       31.51       71.48     59.58 o 
  -4   6  28        2.75       -2.91     45.51 o 
  -3   6  28       26.76       -9.80     51.92 o 
  -2   6  28       27.14       21.01     47.36 o 
  -1   6  28      246.30      262.26     47.70 o 
   0   6  28        2.36       22.05     31.51 o 
   1   6  28      244.43      161.46     42.16 o 
   2   6  28       20.80        5.95     16.05 o 
   3   6  28       12.47      -22.15     28.22 o 
   4   6  28        7.05       -0.04     55.86 o 
  -4   7  28       29.75      108.09     67.90 o 
  -3   7  28       18.30       90.49     48.30 o 
  -2   7  28       10.18       43.57     41.03 o 
  -1   7  28       62.00       45.32     40.08 o 
   0   7  28      164.11      143.39     44.22 o 
   1   7  28       57.67       81.57     37.74 o 
   2   7  28       14.32       27.77     16.28 o 
   3   7  28       24.19       65.07     81.93 o 
   4   7  28       37.73      125.98    130.39 o 
  -3   8  28       49.56      143.64     54.10 o 
  -2   8  28      144.13      148.37    156.85 o 
  -1   8  28       16.67      -25.88     52.77 o 
   0   8  28       43.98       -2.17     27.84 o 
   1   8  28       15.58       10.33     38.81 o 
   2   8  28      124.73      173.23     38.74 o 
   3   8  28       45.50       67.77     58.68 o 
  -2   9  28       41.41      -41.30     73.56 o 
  -1   9  28       63.46      157.23     86.08 o 
   0   9  28       34.12       31.66     30.20 o 
   1   9  28       65.92      101.76     31.57 o 
   2   9  28       42.97       78.80     33.92 o 
  -2  10  28       20.14       12.89     66.46 o 
  -1  10  28       15.60      -44.18     29.46 o 
   0  10  28        1.34      -15.27     30.36 o 
   1  10  28       18.74      -12.29     55.22 o 
   2  10  28       14.27       -1.57     40.38 o 
   1   0  29        8.61        5.41     22.63 o 
   2   0  29      487.76      531.63     58.46 o 
   3   0  29       16.07       13.55     10.95 o 
   4   0  29       66.94       34.91     10.77 o 
  -4   1  29       32.09       27.52     12.91 o 
  -3   1  29      261.21      227.02     42.59 o 
  -2   1  29      494.41      523.71     55.84 o 
  -1   1  29       25.19       49.38     27.16 o 
   0   1  29        0.19        4.63     23.78 o 
   1   1  29       17.38       27.56     19.25 o 
   2   1  29      489.29      522.31     41.57 o 
   3   1  29      204.50      176.46     35.20 o 
   4   1  29       46.38       34.85     13.34 o 
  -4   2  29      202.55      247.16     38.18 o 
  -3   2  29      107.89      112.20     32.50 o 
  -2   2  29      103.28      110.43     37.91 o 
  -1   2  29       45.63       45.71     16.30 o 
   0   2  29        7.18       14.32     21.72 o 
   1   2  29       36.82       35.66     17.34 o 
   2   2  29       70.41       64.71     20.79 o 
   3   2  29      115.57      137.33     23.69 o 
   4   2  29      156.06      181.24     19.98 o 
  -4   3  29      211.62      250.67     75.91 o 
  -3   3  29       84.07       47.03     25.65 o 
  -2   3  29      176.35      187.93     40.15 o 
  -1   3  29      632.78      299.60    165.38 o 
   0   3  29       34.92       21.83     18.80 o 
   1   3  29      547.59      548.55     30.51 o 
   2   3  29      164.55      152.86     34.35 o 
   3   3  29       88.64       88.70     17.39 o 
   4   3  29      217.45      330.57     52.62 o 
  -4   4  29       20.31       22.37     44.30 o 
  -3   4  29       81.76      104.17     54.29 o 
  -2   4  29       32.68       54.04     49.28 o 
  -1   4  29       13.13       14.02     30.92 o 
   0   4  29      191.23      214.25     78.24 o 
   1   4  29       22.70       23.34     18.58 o 
   2   4  29       21.36       27.36     17.13 o 
   3   4  29       82.46       79.49     21.43 o 
   4   4  29       33.38       38.77     64.67 o 
  -4   5  29       71.14       92.10     42.80 o 
  -3   5  29       26.65       -8.75     45.69 o 
  -2   5  29       14.62       33.57     38.91 o 
  -1   5  29       18.37       17.09     41.86 o 
   0   5  29       12.72       11.94     38.69 o 
   1   5  29       21.74       -3.53     15.56 o 
   2   5  29       16.23       11.29     17.12 o 
   3   5  29       27.54       28.91     21.54 o 
   4   5  29       81.76      240.39     89.26 o 
  -3   6  29      315.21      349.72    105.88 o 
  -2   6  29       44.56       36.33     53.28 o 
  -1   6  29      179.63      245.75     44.92 o 
   0   6  29      111.84       92.88     57.24 o 
   1   6  29      156.75      122.50     54.96 o 
   2   6  29       51.20       71.40     23.19 o 
   3   6  29      341.12      418.69     47.37 o 
  -3   7  29       23.37       10.12     42.45 o 
  -2   7  29       36.71       34.70     41.14 o 
  -1   7  29        7.78       66.61     52.55 o 
   0   7  29        3.04       11.09     34.20 o 
   1   7  29       12.65      -13.52     35.51 o 
   2   7  29       24.56       13.35     15.03 o 
   3   7  29       17.26        9.80     39.68 o 
  -3   8  29       36.12       13.65     47.10 o 
  -2   8  29        8.25      -88.53    118.85 o 
  -1   8  29      125.81      188.32     72.24 o 
   0   8  29        0.95       -8.47     33.56 o 
   1   8  29      137.60      139.43     39.98 o 
   2   8  29        9.35       15.52     32.78 o 
   3   8  29       46.53       67.41     70.58 o 
  -2   9  29       17.55      -14.16     69.92 o 
  -1   9  29       15.90       -8.28     55.83 o 
   0   9  29        1.74       -8.88     30.65 o 
   1   9  29       17.39       27.66     44.12 o 
   2   9  29       10.94        1.77     28.32 o 
  -1  10  29       60.24      126.97     72.68 o 
   0  10  29        5.23      -53.67     35.78 o 
   1  10  29       58.37       97.96     36.02 o 
   0   0  30        6.53       49.57     37.71 o 
   1   0  30       15.40       25.62     20.29 o 
   2   0  30       84.26       86.34     25.65 o 
   3   0  30      138.08       67.41     33.92 o 
   4   0  30        0.00       10.10     16.18 o 
  -4   1  30       26.12       -0.28     21.72 o 
  -3   1  30       43.48       49.38     31.98 o 
  -2   1  30      400.03      437.75     43.67 o 
  -1   1  30       88.83       73.69     36.59 o 
   0   1  30       96.25       81.78     18.99 o 
   1   1  30       99.64       61.86     20.90 o 
   2   1  30      448.85      497.49     38.07 o 
   3   1  30       21.59       30.61     20.50 o 
   4   1  30       21.71       29.64     14.93 o 
  -4   2  30       15.12        8.71     26.69 o 
  -3   2  30      299.51      281.06     48.12 o 
  -2   2  30       40.50       26.10      6.95 o 
  -1   2  30      510.64      505.29     38.15 o 
   0   2  30        6.50       12.54     21.33 o 
   1   2  30      534.43      595.89     57.51 o 
   2   2  30       58.51       68.79     19.96 o 
   3   2  30      343.86      341.98     41.07 o 
   4   2  30       19.66       19.33     12.13 o 
  -4   3  30        6.91       -2.52     23.07 o 
  -3   3  30       57.87       66.34     26.25 o 
  -2   3  30       96.48       96.48     38.36 o 
  -1   3  30      105.33      125.31     40.74 o 
   0   3  30       72.14       73.75     22.36 o 
   1   3  30      121.96      125.68     20.16 o 
   2   3  30       82.38       53.64     24.70 o 
   3   3  30       45.07       24.27     16.88 o 
   4   3  30       10.44       19.14     28.23 o 
  -4   4  30       14.75        8.49     51.19 o 
  -3   4  30      141.36      141.12     57.38 o 
  -2   4  30       94.14       67.86     42.64 o 
  -1   4  30       32.41       59.02     32.89 o 
   0   4  30       72.30       83.50     41.82 o 
   1   4  30       35.53       28.74     19.66 o 
   2   4  30       96.06      117.45     36.58 o 
   3   4  30      137.19       94.32     22.80 o 
   4   4  30       19.58       24.65     51.09 o 
  -3   5  30       96.87      128.75     55.20 o 
  -2   5  30       49.04       20.74     40.73 o 
  -1   5  30      101.52       82.95     35.40 o 
   0   5  30       93.61       83.08     46.17 o 
   1   5  30      108.68       83.68     22.41 o 
   2   5  30       41.02       35.11     27.54 o 
   3   5  30       94.30      112.99     35.69 o 
  -3   6  30      115.21      136.48     52.65 o 
  -2   6  30        3.37       11.12     49.95 o 
  -1   6  30       42.01       61.05     38.66 o 
   0   6  30       22.01       72.61     33.91 o 
   1   6  30       40.55       14.55     27.21 o 
   2   6  30        1.60        7.26     14.77 o 
   3   6  30      102.21      126.42     76.73 o 
  -3   7  30        5.33      -32.91     58.81 o 
  -2   7  30       13.57      -54.77     41.90 o 
  -1   7  30       30.59       27.64     56.88 o 
   0   7  30        0.84       15.67     35.47 o 
   1   7  30       41.07       51.18     46.14 o 
   2   7  30        8.99      -11.35     20.25 o 
   3   7  30       12.18      -24.96     41.03 o 
  -2   8  30        4.58       38.50    124.73 o 
  -1   8  30        4.82       33.90     61.42 o 
   0   8  30       10.02       35.74     49.87 o 
   1   8  30        4.43       56.55     37.26 o 
   2   8  30        3.82      -22.89     23.98 o 
  -1   9  30       18.30       39.26     60.35 o 
   0   9  30        9.68        5.41     28.51 o 
   1   9  30       21.06       32.69     38.90 o 
   1   0  31      240.53      297.30     36.72 o 
   2   0  31      237.16      272.74     35.95 o 
   3   0  31        1.53       -7.23     19.17 o 
   4   0  31       80.61       78.99     19.84 o 
  -4   1  31        1.60       20.09     17.80 o 
  -3   1  31      156.05      123.09     29.28 o 
  -2   1  31      256.35      268.23     35.66 o 
  -1   1  31       96.69       83.34     29.87 o 
   0   1  31      234.09      250.55     25.39 o 
   1   1  31       75.06       74.97     22.26 o 
   2   1  31      288.06      322.47     32.21 o 
   3   1  31      155.15      110.57     24.87 o 
   4   1  31        8.67       -4.52     14.06 o 
  -4   2  31       48.96       60.88     22.64 o 
  -3   2  31       15.41       18.46     23.59 o 
  -2   2  31      342.82      327.94     53.75 o 
  -1   2  31      176.43      149.74     27.50 o 
   0   2  31      392.84      410.19     39.25 o 
   1   2  31      168.89      154.87     36.07 o 
   2   2  31      330.08      311.34     50.03 o 
   3   2  31       23.18        6.18     24.31 o 
   4   2  31       46.05       18.62     40.53 o 
  -3   3  31       45.18       48.03     27.16 o 
  -2   3  31      170.94      165.94     55.17 o 
  -1   3  31       45.85       51.83     36.01 o 
   0   3  31       47.86       36.39     13.33 o 
   1   3  31       58.32       55.15     17.78 o 
   2   3  31      134.46      131.17     28.81 o 
   3   3  31       49.73       49.07     17.89 o 
  -3   4  31        0.12        8.61     29.51 o 
  -2   4  31       24.29       36.15     38.39 o 
  -1   4  31        6.25       12.60     35.73 o 
   0   4  31       11.24       13.40     36.91 o 
   1   4  31       22.94       26.82     14.90 o 
   2   4  31       22.96       23.96     18.13 o 
   3   4  31        1.69       19.78     19.79 o 
  -3   5  31        1.51       13.81     39.77 o 
  -2   5  31       10.45       40.47     42.20 o 
  -1   5  31       45.10       47.60     38.60 o 
   0   5  31        0.37       -1.80     56.37 o 
   1   5  31       41.97       31.21     13.84 o 
   2   5  31        4.91       18.69     20.38 o 
   3   5  31        4.96       -0.83     15.82 o 
  -2   6  31      100.66       -7.43     74.31 o 
  -1   6  31       55.67       67.64     40.29 o 
   0   6  31        2.95       -0.70     30.64 o 
   1   6  31       73.44       33.63     26.21 o 
   2   6  31      104.01       64.21     19.63 o 
  -2   7  31      134.02      173.37     51.06 o 
  -1   7  31       49.88      -23.16     55.82 o 
   0   7  31        5.73       47.54     36.97 o 
   1   7  31       45.57       43.02     44.60 o 
   2   7  31      123.96      109.03     19.47 o 
  -1   8  31       56.20       55.90     66.41 o 
   0   8  31       20.99       42.93     47.38 o 
   1   8  31       57.47       83.12     35.47 o 
   0   0  32       15.13        8.38     21.03 o 
   1   0  32      179.84      199.97     32.89 o 
   2   0  32        9.63       19.75     24.10 o 
   3   0  32       19.29        9.91     19.88 o 
  -3   1  32      181.78      184.02     36.92 o 
  -2   1  32       57.22       66.58     33.73 o 
  -1   1  32      113.64      112.88     21.86 o 
   0   1  32       10.52       18.74     21.57 o 
   1   1  32      124.24      133.51     34.02 o 
   2   1  32       58.72       48.11     30.16 o 
   3   1  32      171.73      160.57     36.36 o 
  -3   2  32        7.40        2.51     23.64 o 
  -2   2  32      118.08       93.40     37.69 o 
  -1   2  32       72.78       54.87     16.06 o 
   0   2  32      124.35      148.03     25.92 o 
   1   2  32       70.04       66.21     27.21 o 
   2   2  32       79.10       81.20     32.98 o 
   3   2  32        7.77        6.69     18.23 o 
  -3   3  32       85.18       89.69     34.00 o 
  -2   3  32       61.85       42.89     29.34 o 
  -1   3  32       58.17       36.36     37.01 o 
   0   3  32       27.34       19.91     11.11 o 
   1   3  32       71.17       67.50     25.71 o 
   2   3  32       53.22       30.16     20.24 o 
   3   3  32       66.81       59.58     20.53 o 
  -3   4  32       26.29       28.55     41.10 o 
  -2   4  32       87.92      112.47     38.61 o 
  -1   4  32        7.76        2.84     35.45 o 
   0   4  32       95.60       97.97     36.00 o 
   1   4  32       10.63       15.43     11.55 o 
   2   4  32       87.00       85.37     18.86 o 
   3   4  32       28.29       14.07     42.40 o 
  -2   5  32       53.31       36.43     33.00 o 
  -1   5  32        5.56       -1.95     36.01 o 
   0   5  32        3.39       56.48     36.16 o 
   1   5  32        7.25        1.93      7.67 o 
   2   5  32       62.59       56.06     22.18 o 
  -2   6  32      154.60      239.60     61.02 o 
  -1   6  32       58.19       66.88     41.16 o 
   0   6  32        6.54       -7.88     37.95 o 
   1   6  32       51.40       90.76     31.81 o 
   2   6  32      135.64       74.92     19.40 o 
  -1   7  32        8.36      -73.86     68.65 o 
   0   7  32       41.37        0.37     42.34 o 
   1   7  32       12.28       13.97     52.74 o 
   1   0  33      238.31      227.89     37.50 o 
   2   0  33       28.53       49.76     31.01 o 
   3   0  33      175.31      135.29     35.17 o 
  -3   1  33       44.69        7.20     40.38 o 
  -2   1  33       97.93       65.21     42.61 o 
  -1   1  33       21.89       45.13     20.22 o 
   0   1  33        8.44       11.97     23.28 o 
   1   1  33       21.69       36.12     25.58 o 
   2   1  33       85.71       74.00     33.81 o 
   3   1  33       41.13       31.87     27.12 o 
  -2   2  33       35.57       29.74     25.75 o 
  -1   2  33      329.54      257.71     43.97 o 
   0   2  33        2.80       33.73     20.74 o 
   1   2  33      350.71      373.73     30.53 o 
   2   2  33       27.38       56.40     22.14 o 
  -2   3  33       49.32       44.59     30.68 o 
  -1   3  33       94.37      147.63     44.96 o 
   0   3  33        4.67       28.95     21.88 o 
   1   3  33       95.17       90.55     26.86 o 
   2   3  33       57.34       53.08     30.41 o 
  -2   4  33       56.38       52.39     42.93 o 
  -1   4  33       81.72       78.98     35.00 o 
   0   4  33       45.40       81.42     39.68 o 
   1   4  33       87.24       55.31     16.22 o 
   2   4  33       66.80       37.17     23.95 o 
  -2   5  33       97.95      111.72     43.79 o 
  -1   5  33       15.06        7.25     39.37 o 
   0   5  33       23.13       -0.27     33.04 o 
   1   5  33       17.26       14.33     18.67 o 
   2   5  33       92.25       54.77     26.64 o 
  -1   6  33       49.41       20.29     61.78 o 
   0   6  33        1.57       -0.79     34.49 o 
   1   6  33       51.31       46.44     25.06 o 
   0   0  34       36.26       53.33     36.20 o 
   1   0  34      143.44      136.55     31.57 o 
   2   0  34       28.32       19.05     25.03 o 
  -2   1  34        0.02        0.66     29.19 o 
  -1   1  34       33.84       34.65     12.30 o 
   0   1  34       14.75       50.31     29.11 o 
   1   1  34       36.54       42.25     20.67 o 
   2   1  34        1.11        9.32     24.49 o 
  -2   2  34       70.24       64.44     27.32 o 
  -1   2  34       96.74      106.50     36.50 o 
   0   2  34        5.24      -34.61     23.08 o 
   1   2  34       96.32      105.27     20.29 o 
   2   2  34       50.42       52.86     23.65 o 
  -1   3  34       58.80       53.96     34.71 o 
   0   3  34        9.70       37.00     39.95 o 
   1   3  34       56.46       42.56     23.11 o 
  -1   4  34       56.28       47.94     42.90 o 
   0   4  34        1.25        1.88     31.32 o 
   1   4  34       47.25       24.06     15.65 o 
   0   5  34        9.81       22.90     35.49 o 
   1   0  35       49.67       35.67     23.11 o 
  -1   1  35       47.20       44.69     26.31 o 
   0   1  35        0.03      -12.57     26.47 o 
   1   1  35       44.43       47.17     26.21 o 
  -1   2  35        2.46        9.59     40.01 o 
   0   2  35       39.09       60.52     25.90 o 
   1   2  35        4.90       20.49     24.05 o 
                                                 
